# Supplementary material for: Biodiversity inventories in high gear: DNA barcoding facilitates a rapid biotic survey of a temperate nature reserve
Source: Biodivers Data J. 2015 Aug 30;(3):e6313. doi: 10.3897/BDJ.3.e6313 (PMC4568406; doi:10.3897/BDJ.3.e6313)
Supplement: Supplementary material 5 — Darwin core archive [file biodiversity_data_journal-3-e6313-s005.zip]

Archive with 3 entries (3 files):
- meta.xml
- eml.xml
- occurrence.txt
