# Supplementary material for: Biodiversity inventories in high gear: DNA barcoding facilitates a rapid biotic survey of a temperate nature reserve
Source: Biodivers Data J. 2015 Aug 30;(3):e6313. doi: 10.3897/BDJ.3.e6313 (PMC4568406; doi:10.3897/BDJ.3.e6313)
Supplement: Supplementary material 5 — Darwin core archive [file biodiversity_data_journal-3-e6313-s005.zip › meta.xml]

<archive xmlns="http://rs.tdwg.org/dwc/text/" metadata="eml.xml">
  <core encoding="UTF-8" fieldsTerminatedBy="\t" linesTerminatedBy="\n" fieldsEnclosedBy="" ignoreHeaderLines="1" rowType="http://rs.tdwg.org/dwc/terms/Occurrence">
    <files>
      <location>occurrence.txt</location>
    </files>
    <id index="0" />
    <field index="1" term="http://purl.org/dc/terms/language"/>
    <field index="2" term="http://purl.org/dc/terms/rights"/>
    <field index="3" term="http://purl.org/dc/terms/rightsHolder"/>
    <field index="4" term="http://purl.org/dc/terms/references"/>
    <field index="5" term="http://rs.tdwg.org/dwc/terms/institutionCode"/>
    <field index="6" term="http://rs.tdwg.org/dwc/terms/collectionCode"/>
    <field index="7" term="http://rs.tdwg.org/dwc/terms/datasetName"/>
    <field index="8" term="http://rs.tdwg.org/dwc/terms/basisOfRecord"/>
    <field index="9" term="http://rs.tdwg.org/dwc/terms/occurrenceID"/>
    <field index="10" term="http://rs.tdwg.org/dwc/terms/catalogNumber"/>
    <field index="11" term="http://rs.tdwg.org/dwc/terms/occurrenceRemarks"/>
    <field index="12" term="http://rs.tdwg.org/dwc/terms/recordedBy"/>
    <field index="13" term="http://rs.tdwg.org/dwc/terms/sex"/>
    <field index="14" term="http://rs.tdwg.org/dwc/terms/lifeStage"/>
    <field index="15" term="http://rs.tdwg.org/dwc/terms/preparations"/>
    <field index="16" term="http://rs.tdwg.org/dwc/terms/disposition"/>
    <field index="17" term="http://rs.tdwg.org/dwc/terms/otherCatalogNumbers"/>
    <field index="18" term="http://rs.tdwg.org/dwc/terms/associatedOccurrences"/>
    <field index="19" term="http://rs.tdwg.org/dwc/terms/associatedSequences"/>
    <field index="20" term="http://rs.tdwg.org/dwc/terms/associatedTaxa"/>
    <field index="21" term="http://rs.tdwg.org/dwc/terms/eventID"/>
    <field index="22" term="http://rs.tdwg.org/dwc/terms/samplingProtocol"/>
    <field index="23" term="http://rs.tdwg.org/dwc/terms/eventDate"/>
    <field index="24" term="http://rs.tdwg.org/dwc/terms/eventTime"/>
    <field index="25" term="http://rs.tdwg.org/dwc/terms/habitat"/>
    <field index="26" term="http://rs.tdwg.org/dwc/terms/fieldNumber"/>
    <field index="27" term="http://rs.tdwg.org/dwc/terms/eventRemarks"/>
    <field index="28" term="http://rs.tdwg.org/dwc/terms/locationID"/>
    <field index="29" term="http://rs.tdwg.org/dwc/terms/waterBody"/>
    <field index="30" term="http://rs.tdwg.org/dwc/terms/country"/>
    <field index="31" term="http://rs.tdwg.org/dwc/terms/stateProvince"/>
    <field index="32" term="http://rs.tdwg.org/dwc/terms/locality"/>
    <field index="33" term="http://rs.tdwg.org/dwc/terms/minimumElevationInMeters"/>
    <field index="34" term="http://rs.tdwg.org/dwc/terms/maximumElevationInMeters"/>
    <field index="35" term="http://rs.tdwg.org/dwc/terms/minimumDepthInMeters"/>
    <field index="36" term="http://rs.tdwg.org/dwc/terms/maximumDepthInMeters"/>
    <field index="37" term="http://rs.tdwg.org/dwc/terms/locationRemarks"/>
    <field index="38" term="http://rs.tdwg.org/dwc/terms/decimalLatitude"/>
    <field index="39" term="http://rs.tdwg.org/dwc/terms/decimalLongitude"/>
    <field index="40" term="http://rs.tdwg.org/dwc/terms/coordinatePrecision"/>
    <field index="41" term="http://rs.tdwg.org/dwc/terms/georeferenceSources"/>
    <field index="42" term="http://rs.tdwg.org/dwc/terms/identifiedBy"/>
    <field index="43" term="http://rs.tdwg.org/dwc/terms/identificationRemarks"/>
    <field index="44" term="http://rs.tdwg.org/dwc/terms/scientificName"/>
    <field index="45" term="http://rs.tdwg.org/dwc/terms/higherClassification"/>
    <field index="46" term="http://rs.tdwg.org/dwc/terms/phylum"/>
    <field index="47" term="http://rs.tdwg.org/dwc/terms/class"/>
    <field index="48" term="http://rs.tdwg.org/dwc/terms/order"/>
    <field index="49" term="http://rs.tdwg.org/dwc/terms/family"/>
    <field index="50" term="http://rs.tdwg.org/dwc/terms/genus"/>
    <field index="51" term="http://rs.tdwg.org/dwc/terms/infraspecificEpithet"/>
    <field index="52" term="http://rs.tdwg.org/dwc/terms/scientificNameAuthorship"/>
  </core>
</archive>
