# Supplementary material for: Biodiversity inventories in high gear: DNA barcoding facilitates a rapid biotic survey of a temperate nature reserve
Source: Biodivers Data J. 2015 Aug 30;(3):e6313. doi: 10.3897/BDJ.3.e6313 (PMC4568406; doi:10.3897/BDJ.3.e6313)
Supplement: Supplementary material 5 — Darwin core archive [file biodiversity_data_journal-3-e6313-s005.zip › eml.xml]

<eml:eml xmlns:eml="eml://ecoinformatics.org/eml-2.1.1"
         xmlns:dc="http://purl.org/dc/terms/"
         xmlns:xsi="http://www.w3.org/2001/XMLSchema-instance"
         xsi:schemaLocation="eml://ecoinformatics.org/eml-2.1.1 http://rs.gbif.org/schema/eml-gbif-profile/1.0.2/eml.xsd"
         packageId="09e90dfb-5b1b-4dd9-a796-e2fba53d26f0/v8" system="http://gbif.org" scope="system"
         xml:lang="eng">

<dataset>
  <alternateIdentifier>09e90dfb-5b1b-4dd9-a796-e2fba53d26f0</alternateIdentifier>
  <alternateIdentifier>http://data.canadensys.net/ipt/resource.do?r=rare_inventory</alternateIdentifier>
  <title xml:lang="eng">Inventory and BioBlitz Records from rare Charitable Research Reserve</title>
<creator>
    <individualName>
        <givenName>Angela</givenName>
      <surName>Telfer</surName>
    </individualName>
    <organizationName>Biodiversity Institute of Ontario</organizationName>
    <positionName>Data Management Lead - Bio-Inventory and Collections</positionName>
    <address>
        <deliveryPoint>50 Stone Road East</deliveryPoint>
        <city>Guelph</city>
        <administrativeArea>Ontario</administrativeArea>
        <postalCode>N1G 2W1</postalCode>
        <country>CA</country>
    </address>
    <electronicMailAddress>atelfer@uoguelph.ca</electronicMailAddress>
</creator>
<metadataProvider>
    <individualName>
        <givenName>Jeremy</givenName>
      <surName>deWaard</surName>
    </individualName>
    <organizationName>Biodiversity Institute of Ontario</organizationName>
    <positionName>Director of Bio-Inventory and Collections</positionName>
    <address>
        <deliveryPoint>50 Stone Road East</deliveryPoint>
        <city>Guelph</city>
        <administrativeArea>Ontario</administrativeArea>
        <postalCode>N1G 2W1</postalCode>
        <country>CA</country>
    </address>
    <electronicMailAddress>dewaardj@uoguelph.ca</electronicMailAddress>
</metadataProvider>
    <associatedParty>
    <individualName>
        <givenName>Jeremy</givenName>
      <surName>deWaard</surName>
    </individualName>
    <organizationName>Biodiversity Institute of Ontario</organizationName>
    <positionName>Director of Bio-Inventory and Collections</positionName>
    <address>
        <deliveryPoint>50 Stone Road East</deliveryPoint>
        <city>Guelph</city>
        <administrativeArea>Ontario</administrativeArea>
        <postalCode>N1G 2W1</postalCode>
        <country>CA</country>
    </address>
    <electronicMailAddress>dewaardj@uoguelph.ca</electronicMailAddress>
    <role>owner</role>
    </associatedParty>
    <associatedParty>
    <individualName>
        <givenName>Angela</givenName>
      <surName>Telfer</surName>
    </individualName>
    <organizationName>Biodiversity Institute of Ontario</organizationName>
    <positionName>Data Management Lead - Bio-Inventory and Collections</positionName>
    <address>
        <deliveryPoint>50 Stone Road East</deliveryPoint>
        <city>Guelph</city>
        <administrativeArea>Ontario</administrativeArea>
        <postalCode>N1G 2W1</postalCode>
        <country>CA</country>
    </address>
    <electronicMailAddress>atelfer@uoguelph.ca</electronicMailAddress>
    <role>contentProvider</role>
    </associatedParty>
    <associatedParty>
    <organizationName>Biodiversity Institute of Ontario</organizationName>
    <role>publisher</role>
    </associatedParty>
<pubDate>
      	2015-08-26
</pubDate>
<language>eng</language>
<abstract>
  <para>In 2015, the Biodiversity Institute of Ontario and the rare Charitable Research Reserve partnered to inventory species present on the rare property in Cambridge, Ontario, Canada. Inventory efforts were largely passive, using malaise and pitfall traps to target mainly Arthropoda specimens over a period of four months (May to August 2015). In addition, on August 16, 2015, international and local experts joined together for a BioBlitz in the research reserve to document taxa from a variety of major groups including invertebrates, vertebrates, plants, fungi and lichens. The resulting specimen and observation records are released to the public here.</para>
</abstract>
      <keywordSet>
            <keyword>BIOUG</keyword>
            <keyword>Biodiversity Institute of Ontario</keyword>
            <keyword>University of Guelph</keyword>
            <keyword>Canadensys</keyword>
            <keyword>Canada</keyword>
            <keyword>observation</keyword>
            <keyword>specimen</keyword>
            <keyword>barcode</keyword>
            <keyword>bioblitz</keyword>
        <keywordThesaurus>n/a</keywordThesaurus>
      </keywordSet>
      <keywordSet>
            <keyword>Occurrence</keyword>
        <keywordThesaurus>GBIF Dataset Type Vocabulary: http://rs.gbif.org/vocabulary/gbif/dataset_type.xml</keywordThesaurus>
      </keywordSet>
  <additionalInfo>
    <para>All data included in this release are publicly available on the Barcode of Life Data Systems (BOLD; www.boldsystems.org). Each specimen is also linked to a COI DNA barcode which is being submitted to GenBank at the National Center for Biotechnology Information (NCBI; http://www.ncbi.nlm.nih.gov/genbank/).</para>
  </additionalInfo>
  <intellectualRights>
    <para>This work is licensed under a Creative Commons CCZero 1.0 License http://creativecommons.org/publicdomain/zero/1.0/legalcode.</para>
  </intellectualRights>
  <coverage>
      <geographicCoverage>
          <geographicDescription>Area surveyed was property of the rare Charitable Research Reserve in Cambridge, Ontario, Canada.</geographicDescription>
        <boundingCoordinates>
          <westBoundingCoordinate>-80.37</westBoundingCoordinate>
          <eastBoundingCoordinate>-80.3</eastBoundingCoordinate>
          <northBoundingCoordinate>43.38</northBoundingCoordinate>
          <southBoundingCoordinate>43.36</southBoundingCoordinate>
        </boundingCoordinates>
      </geographicCoverage>
          <temporalCoverage>
              <rangeOfDates>
                  <beginDate>
                    <calendarDate>2015-05-01</calendarDate>
                  </beginDate>
                <endDate>
                  <calendarDate>2015-08-17</calendarDate>
                </endDate>
              </rangeOfDates>
          </temporalCoverage>
          <taxonomicCoverage>
              <generalTaxonomicCoverage>All specimens were identified to the lowest taxonomic level possible with a combination of morphological examination and DNA barcode analysis.</generalTaxonomicCoverage>
              <taxonomicClassification>
                  <taxonRankName>phylum</taxonRankName>
                <taxonRankValue>Arthropoda</taxonRankValue>
              </taxonomicClassification>
              <taxonomicClassification>
                  <taxonRankName>kingdom</taxonRankName>
                <taxonRankValue>Plantae</taxonRankValue>
              </taxonomicClassification>
              <taxonomicClassification>
                  <taxonRankName>kingdom</taxonRankName>
                <taxonRankValue>Fungi</taxonRankValue>
              </taxonomicClassification>
          </taxonomicCoverage>
  </coverage>
  <purpose>
    <para>To increase the species inventory for rare, a DNA-Barcoding BioBlitz was planned to coincide with the 6th International Barcode of Life Conference. This event combined the utility of DNA barcoding for discriminating between species and the knowledge base of taxonomic experts to contribute to a comprehensive species inventory.</para>
  </purpose>
  <contact>
    <individualName>
        <givenName>Jeremy</givenName>
      <surName>deWaard</surName>
    </individualName>
    <organizationName>Biodiversity Institute of Ontario</organizationName>
    <positionName>Director of Bio-Inventory and Collections</positionName>
    <address>
        <deliveryPoint>50 Stone Road East</deliveryPoint>
        <city>Guelph</city>
        <administrativeArea>Ontario</administrativeArea>
        <postalCode>N1G 2W1</postalCode>
        <country>CA</country>
    </address>
    <electronicMailAddress>dewaardj@uoguelph.ca</electronicMailAddress>
  </contact>
  <methods>
        <methodStep>
          <description>
            <para>See sampling description and quality control.</para>
          </description>
        </methodStep>
      <sampling>
        <studyExtent>
          <description>
            <para>Samples were collected from the rare Charitable Research Reserve beginning May 1, 2015 and concluding by 2 AM Monday, August 17, 2015.</para>
          </description>
        </studyExtent>
        <samplingDescription>
          <para>Malaise traps were deployed in May 2015 and passively collected samples for 4 months. Pitfall traps in the vicinity of the malaise traps were deployed at the same time and checked once weekly.  For the weeks of May 25-31 and July 6-12 2015, standardized sampling procedures developed by the Biodiversity Institute of Ontario were employed for three different sites at rare. Standardized sampling collection efforts include 20 pitfall traps, 10 pan traps, 3 soil samples for berlese funnels, 1 intercept trap and 1 malaise trap. The remainder of collection efforts are described in a publication detailing the short-term collection and the BioBlitz, &quot;Biodiversity inventories in high gear: DNA barcoding facilitates a rapid biotic survey of a temperate nature reserve&quot;.</para>
        </samplingDescription>
      </sampling>
      <qualityControl>
        <description>
          <para>Traps were revisited for servicing according to a schedule, which varied according to the needs of the trap. All specimens are visible on BOLD (www.boldsystems.org). Through comparison with other specimens using their DNA barcode sequences, contaminated specimens and misidentifications were discovered and fixed.</para>
        </description>
      </qualityControl>
  </methods>
  <project>
      <title>Biodiversity inventories in high gear: DNA barcoding facilitates a rapid biotic survey of a temperate nature reserve</title>
    <personnel>
      <individualName>
          <givenName>Jeremy</givenName>
        <surName>deWaard</surName>
      </individualName>
      <role>principalInvestigator</role>
    </personnel>
    <funding>
      <para>National Science and Engineering Research Council (NSERC), Genome Canada, Ontario Genomics Institute, Ontario Ministry of Research and Innovation, the Canadian Foundation for Innovation, and the McCain/Evans Foundation.</para>
    </funding>
    <studyAreaDescription>
      <descriptor name="generic"
                  citableClassificationSystem="false">
        <descriptorValue>The rare Charitable Research Reserve is a 900+ acre stretch of land where Northern Hardwood meets Carolinian forest. It is located in Cambridge, Ontario, Canada. It also hosts the confluence of two local rivers, the Speed and Grand Rivers. The land is a trust dedicated to conservation, research and education.</descriptorValue>
      </descriptor>
    </studyAreaDescription>
    <designDescription>
      <description>
          <para>The short-term collection effort in conjunction with the BioBlitz event were aimed at increase knowledge of species in the rare Charitable Research Reserve, utilizing DNA barcoding and specialist expertise.</para>
      </description>
    </designDescription>
  </project>
</dataset>
  <additionalMetadata>
    <metadata>
      <gbif>
          <dateStamp>2015-08-12T05:22:15.754-04:00</dateStamp>
          <hierarchyLevel>dataset</hierarchyLevel>
            <citation identifier="doi:10.5886/hh6td9jn">Biodiversity Institute of Ontario (UBCZ) from University of Guelph. http://dx.doi.org/10.5886/hh6td9jn (accessed on [date]).</citation>
            <physical>
              <objectName>Canadensys explorer</objectName>
              <characterEncoding>UTF-8</characterEncoding>
              <dataFormat>
                <externallyDefinedFormat>
                  <formatName>HTML</formatName>
                </externallyDefinedFormat>
              </dataFormat>
              <distribution>
                <online>
                  <url function="download">http://data.canadensys.net/explorer/en/resources/rare_inventory</url>
                </online>
              </distribution>
            </physical>
            <physical>
              <objectName>GBIF data portal</objectName>
              <characterEncoding>UTF-8</characterEncoding>
              <dataFormat>
                <externallyDefinedFormat>
                  <formatName>HTML</formatName>
                </externallyDefinedFormat>
              </dataFormat>
              <distribution>
                <online>
                  <url function="download">http://www.gbif.org/dataset/09e90dfb-5b1b-4dd9-a796-e2fba53d26f0</url>
                </online>
              </distribution>
            </physical>
          <resourceLogoUrl>http://data.canadensys.net/ipt/logo.do?r=rare_inventory</resourceLogoUrl>
          <collection>
            <parentCollectionIdentifier>Biodiversity Institute of Ontario</parentCollectionIdentifier>
            <collectionIdentifier>BIOUG</collectionIdentifier>
            <collectionName>rare Charitable Research Reserve Inventory</collectionName>
          </collection>
          <specimenPreservationMethod>pinned</specimenPreservationMethod>
          <dc:replaces>09e90dfb-5b1b-4dd9-a796-e2fba53d26f0/v7.xml</dc:replaces>
      </gbif>
    </metadata>
  </additionalMetadata>
</eml:eml>
