# Supplementary material for: Biodiversity inventories in high gear: DNA barcoding facilitates a rapid biotic survey of a temperate nature reserve
Source: Biodivers Data J. 2015 Aug 30;(3):e6313. doi: 10.3897/BDJ.3.e6313 (PMC4568406; doi:10.3897/BDJ.3.e6313)
Supplement: Supplementary material 5 — Darwin core archive [file biodiversity_data_journal-3-e6313-s005.zip › occurrence.txt]

id	language	rights	rightsHolder	references	institutionCode	collectionCode	datasetName	basisOfRecord	occurrenceID	catalogNumber	occurrenceRemarks	recordedBy	sex	lifeStage	preparations	disposition	otherCatalogNumbers	associatedOccurrences	associatedSequences	associatedTaxa	eventID	samplingProtocol	eventDate	eventTime	habitat	fieldNumber	eventRemarks	locationID	waterBody	country	stateProvince	locality	minimumElevationInMeters	maximumElevationInMeters	minimumDepthInMeters	maximumDepthInMeters	locationRemarks	decimalLatitude	decimalLongitude	coordinatePrecision	georeferenceSources	identifiedBy	identificationRemarks	scientificName	higherClassification	phylum	class	order	family
BIOUG20546-E08	en	http://creativecommons.org/publicdomain/zero/1.0/ & http://www.canadensys.net/norms	University of Guelph	http://www.boldsystems.org/index.php/Public_RecordView?processid=RRSSC002-15	Biodiversity Institute of Ontario	BIOUG	Biodiversity Institute of Ontario (BIOUG)	Preserved Specimen	BIOUG20546-E08	BIOUG20546-E08		BIO Collections			Tissue	Vouchered:Registered Collection	RRSSC002-15		http://www.boldsystems.org/index.php/Public_RecordView?processid=RRSSC002-15|http://bins.boldsystems.org/index.php/Public_BarcodeCluster?clusteruri=BOLD:AAN9260|http://www.ncbi.nlm.nih.gov/nuccore/			Pitfall Trap	2015-05-25/2015-05-31		Grassy Wetland	L#15RARE-0150	20 Pitfall Traps|heavy rain fall |roadside grassy field with small bog, cat tails and bull rushes			Canada	Ontario	Cambridge|rare Charitable Research Reserve|Site 3 - Grassy Wetland		270			rare Charitable Research Reserve	43.391	-80.375		GPS	Angela Telfer	BOLD ID Engine Manual		Mollusca;Gastropoda;Stylommatophora;Succineidae;Succinea	Mollusca	Gastropoda	Stylommatophora	Succineidae
BIOUG20546-E10	en	http://creativecommons.org/publicdomain/zero/1.0/ & http://www.canadensys.net/norms	University of Guelph	http://www.boldsystems.org/index.php/Public_RecordView?processid=RRSSC004-15	Biodiversity Institute of Ontario	BIOUG	Biodiversity Institute of Ontario (BIOUG)	Preserved Specimen	BIOUG20546-E10	BIOUG20546-E10		BIO Collections			Tissue	DNA/tissue vouchered only	RRSSC004-15		http://www.boldsystems.org/index.php/Public_RecordView?processid=RRSSC004-15|http://bins.boldsystems.org/index.php/Public_BarcodeCluster?clusteruri=BOLD:AAN3419|http://www.ncbi.nlm.nih.gov/nuccore/Pending (#4004)			Pitfall Trap	2015-05-25/2015-05-31		Grassy Wetland	L#15RARE-0150	20 Pitfall Traps|heavy rain fall |roadside grassy field with small bog, cat tails and bull rushes			Canada	Ontario	Cambridge|rare Charitable Research Reserve|Site 3 - Grassy Wetland		270			rare Charitable Research Reserve	43.391	-80.375		GPS	Angela Telfer	BIN Taxonomy Match|Matched to specimen identified morphologically at rare BioBlitz	Zonitoides arboreus (Say, 1816)	Mollusca;Gastropoda;Stylommatophora;Gastrodontidae;Zonitoides	Mollusca	Gastropoda	Stylommatophora	Gastrodontidae
BIOUG20546-E11	en	http://creativecommons.org/publicdomain/zero/1.0/ & http://www.canadensys.net/norms	University of Guelph	http://www.boldsystems.org/index.php/Public_RecordView?processid=RRSSC005-15	Biodiversity Institute of Ontario	BIOUG	Biodiversity Institute of Ontario (BIOUG)	Preserved Specimen	BIOUG20546-E11	BIOUG20546-E11		BIO Collections			Tissue	DNA/tissue vouchered only	RRSSC005-15		http://www.boldsystems.org/index.php/Public_RecordView?processid=RRSSC005-15|http://bins.boldsystems.org/index.php/Public_BarcodeCluster?clusteruri=BOLD:AAN9260|http://www.ncbi.nlm.nih.gov/nuccore/			Pitfall Trap	2015-05-25/2015-05-31		Grassy Wetland	L#15RARE-0150	20 Pitfall Traps|heavy rain fall |roadside grassy field with small bog, cat tails and bull rushes			Canada	Ontario	Cambridge|rare Charitable Research Reserve|Site 3 - Grassy Wetland		270			rare Charitable Research Reserve	43.391	-80.375		GPS	Angela Telfer	BOLD ID Engine Manual		Mollusca;Gastropoda;Stylommatophora;Succineidae;Succinea	Mollusca	Gastropoda	Stylommatophora	Succineidae
BIOUG20546-F01	en	http://creativecommons.org/publicdomain/zero/1.0/ & http://www.canadensys.net/norms	University of Guelph	http://www.boldsystems.org/index.php/Public_RecordView?processid=RRSSC007-15	Biodiversity Institute of Ontario	BIOUG	Biodiversity Institute of Ontario (BIOUG)	Preserved Specimen	BIOUG20546-F01	BIOUG20546-F01		BIO Collections			Tissue	Vouchered:Registered Collection	RRSSC007-15		http://www.boldsystems.org/index.php/Public_RecordView?processid=RRSSC007-15|http://bins.boldsystems.org/index.php/Public_BarcodeCluster?clusteruri=BOLD:AAN9260|http://www.ncbi.nlm.nih.gov/nuccore/			Pitfall Trap	2015-05-25/2015-05-31		Grassy Wetland	L#15RARE-0150	20 Pitfall Traps|heavy rain fall |roadside grassy field with small bog, cat tails and bull rushes			Canada	Ontario	Cambridge|rare Charitable Research Reserve|Site 3 - Grassy Wetland		270			rare Charitable Research Reserve	43.391	-80.375		GPS	Angela Telfer	BOLD ID Engine Manual		Mollusca;Gastropoda;Stylommatophora;Succineidae;Succinea	Mollusca	Gastropoda	Stylommatophora	Succineidae
BIOUG20546-H03	en	http://creativecommons.org/publicdomain/zero/1.0/ & http://www.canadensys.net/norms	University of Guelph	http://www.boldsystems.org/index.php/Public_RecordView?processid=RRSSC008-15	Biodiversity Institute of Ontario	BIOUG	Biodiversity Institute of Ontario (BIOUG)	Preserved Specimen	BIOUG20546-H03	BIOUG20546-H03		BIO Collections			Tissue	DNA/tissue vouchered only	RRSSC008-15		http://www.boldsystems.org/index.php/Public_RecordView?processid=RRSSC008-15|http://bins.boldsystems.org/index.php/Public_BarcodeCluster?clusteruri=BOLD:AAN9260|http://www.ncbi.nlm.nih.gov/nuccore/			Pitfall Trap	2015-05-25/2015-05-31		Grassy Wetland	L#15RARE-0150	20 Pitfall Traps|heavy rain fall |roadside grassy field with small bog, cat tails and bull rushes			Canada	Ontario	Cambridge|rare Charitable Research Reserve|Site 3 - Grassy Wetland		270			rare Charitable Research Reserve	43.391	-80.375		GPS	Angela Telfer	BOLD ID Engine Manual		Mollusca;Gastropoda;Stylommatophora;Succineidae;Succinea	Mollusca	Gastropoda	Stylommatophora	Succineidae
BIOUG20546-H06	en	http://creativecommons.org/publicdomain/zero/1.0/ & http://www.canadensys.net/norms	University of Guelph	http://www.boldsystems.org/index.php/Public_RecordView?processid=RRSSC011-15	Biodiversity Institute of Ontario	BIOUG	Biodiversity Institute of Ontario (BIOUG)	Preserved Specimen	BIOUG20546-H06	BIOUG20546-H06		BIO Collections			Tissue	Vouchered:Registered Collection	RRSSC011-15		http://www.boldsystems.org/index.php/Public_RecordView?processid=RRSSC011-15|http://bins.boldsystems.org/index.php/Public_BarcodeCluster?clusteruri=BOLD:ABV9664|http://www.ncbi.nlm.nih.gov/nuccore/Pending (#4004)			Pitfall Trap	2015-05-25/2015-05-31		Grassy Wetland	L#15RARE-0150	20 Pitfall Traps|heavy rain fall |roadside grassy field with small bog, cat tails and bull rushes			Canada	Ontario	Cambridge|rare Charitable Research Reserve|Site 3 - Grassy Wetland		270			rare Charitable Research Reserve	43.391	-80.375		GPS	Angela Telfer	BOLD ID Engine Manual		Mollusca;Gastropoda;Pulmonata;Zonitidae;Nesovitrea	Mollusca	Gastropoda	Pulmonata	Zonitidae
BIOUG20546-H07	en	http://creativecommons.org/publicdomain/zero/1.0/ & http://www.canadensys.net/norms	University of Guelph	http://www.boldsystems.org/index.php/Public_RecordView?processid=RRSSC012-15	Biodiversity Institute of Ontario	BIOUG	Biodiversity Institute of Ontario (BIOUG)	Preserved Specimen	BIOUG20546-H07	BIOUG20546-H07		BIO Collections			Tissue	DNA/tissue vouchered only	RRSSC012-15		http://www.boldsystems.org/index.php/Public_RecordView?processid=RRSSC012-15|http://bins.boldsystems.org/index.php/Public_BarcodeCluster?clusteruri=BOLD:ACV4080|http://www.ncbi.nlm.nih.gov/nuccore/			Pitfall Trap	2015-05-25/2015-05-31		Grassy Wetland	L#15RARE-0150	20 Pitfall Traps|heavy rain fall |roadside grassy field with small bog, cat tails and bull rushes			Canada	Ontario	Cambridge|rare Charitable Research Reserve|Site 3 - Grassy Wetland		270			rare Charitable Research Reserve	43.391	-80.375		GPS	Angela Telfer	BOLD ID Engine Manual		Mollusca;Gastropoda;Stylommatophora;Hygromiidae;Trochulus	Mollusca	Gastropoda	Stylommatophora	Hygromiidae
BIOUG20546-H08	en	http://creativecommons.org/publicdomain/zero/1.0/ & http://www.canadensys.net/norms	University of Guelph	http://www.boldsystems.org/index.php/Public_RecordView?processid=RRSSC013-15	Biodiversity Institute of Ontario	BIOUG	Biodiversity Institute of Ontario (BIOUG)	Preserved Specimen	BIOUG20546-H08	BIOUG20546-H08		BIO Collections			Tissue	DNA/tissue vouchered only	RRSSC013-15		http://www.boldsystems.org/index.php/Public_RecordView?processid=RRSSC013-15|http://bins.boldsystems.org/index.php/Public_BarcodeCluster?clusteruri=BOLD:AAB0863|http://www.ncbi.nlm.nih.gov/nuccore/Pending (#4005)			Pitfall Trap	2015-05-25/2015-05-31		Grassy Wetland	L#15RARE-0150	20 Pitfall Traps|heavy rain fall |roadside grassy field with small bog, cat tails and bull rushes			Canada	Ontario	Cambridge|rare Charitable Research Reserve|Site 3 - Grassy Wetland		270			rare Charitable Research Reserve	43.391	-80.375		GPS	Angela Telfer	BOLD ID Engine Manual|Egg sac	Pardosa moesta (Banks, 1892)	Arthropoda;Arachnida;Araneae;Lycosidae;Pardosa	Arthropoda	Arachnida	Araneae	Lycosidae
BIOUG20546-H09	en	http://creativecommons.org/publicdomain/zero/1.0/ & http://www.canadensys.net/norms	University of Guelph	http://www.boldsystems.org/index.php/Public_RecordView?processid=RRSSC014-15	Biodiversity Institute of Ontario	BIOUG	Biodiversity Institute of Ontario (BIOUG)	Preserved Specimen	BIOUG20546-H09	BIOUG20546-H09		BIO Collections			Tissue	DNA/tissue vouchered only	RRSSC014-15		http://www.boldsystems.org/index.php/Public_RecordView?processid=RRSSC014-15|http://bins.boldsystems.org/index.php/Public_BarcodeCluster?clusteruri=BOLD:ACI9420|http://www.ncbi.nlm.nih.gov/nuccore/			Pitfall Trap	2015-05-25/2015-05-31		Grassy Wetland	L#15RARE-0150	20 Pitfall Traps|heavy rain fall |roadside grassy field with small bog, cat tails and bull rushes			Canada	Ontario	Cambridge|rare Charitable Research Reserve|Site 3 - Grassy Wetland		270			rare Charitable Research Reserve	43.391	-80.375		GPS	Angela Telfer	BOLD ID Engine Manual	Trochulus hispidus	Mollusca;Gastropoda;Stylommatophora;Hygromiidae;Trochulus	Mollusca	Gastropoda	Stylommatophora	Hygromiidae
BIOUG20546-H10	en	http://creativecommons.org/publicdomain/zero/1.0/ & http://www.canadensys.net/norms	University of Guelph	http://www.boldsystems.org/index.php/Public_RecordView?processid=RRSSC015-15	Biodiversity Institute of Ontario	BIOUG	Biodiversity Institute of Ontario (BIOUG)	Preserved Specimen	BIOUG20546-H10	BIOUG20546-H10		BIO Collections			Tissue	Vouchered:Registered Collection	RRSSC015-15		http://www.boldsystems.org/index.php/Public_RecordView?processid=RRSSC015-15|http://bins.boldsystems.org/index.php/Public_BarcodeCluster?clusteruri=BOLD:ABV9664|http://www.ncbi.nlm.nih.gov/nuccore/Pending (#4004)			Pitfall Trap	2015-05-25/2015-05-31		Grassy Wetland	L#15RARE-0150	20 Pitfall Traps|heavy rain fall |roadside grassy field with small bog, cat tails and bull rushes			Canada	Ontario	Cambridge|rare Charitable Research Reserve|Site 3 - Grassy Wetland		270			rare Charitable Research Reserve	43.391	-80.375		GPS	Angela Telfer	BOLD ID Engine Manual		Mollusca;Gastropoda;Pulmonata;Zonitidae;Nesovitrea	Mollusca	Gastropoda	Pulmonata	Zonitidae
BIOUG20565-A01	en	http://creativecommons.org/publicdomain/zero/1.0/ & http://www.canadensys.net/norms	University of Guelph	http://www.boldsystems.org/index.php/Public_RecordView?processid=RRBFA001-15	Biodiversity Institute of Ontario	BIOUG	Biodiversity Institute of Ontario (BIOUG)	Preserved Specimen	BIOUG20565-A01	BIOUG20565-A01		BIO Collections			Tissue	Vouchered:Registered Collection	RRBFA001-15		http://www.boldsystems.org/index.php/Public_RecordView?processid=RRBFA001-15|http://bins.boldsystems.org/index.php/Public_BarcodeCluster?clusteruri=BOLD:AAF9149|http://www.ncbi.nlm.nih.gov/nuccore/Pending (#4005)			Berlese Funnel	2015-04-24/2015-05-01		Mixed habitat	L#15RARE-0013	Decaying Wood			Canada	Ontario	Cambridge|rare Charitable Research Reserve|Site 3 - South Field, forest edge		312				43.37	-80.364		GPS	Angela Telfer	BOLD ID Engine Manual		Arthropoda;Arachnida;Sarcoptiformes;Phthiracaridae	Arthropoda	Arachnida	Sarcoptiformes	Phthiracaridae
BIOUG20565-A02	en	http://creativecommons.org/publicdomain/zero/1.0/ & http://www.canadensys.net/norms	University of Guelph	http://www.boldsystems.org/index.php/Public_RecordView?processid=RRBFA002-15	Biodiversity Institute of Ontario	BIOUG	Biodiversity Institute of Ontario (BIOUG)	Preserved Specimen	BIOUG20565-A02	BIOUG20565-A02		BIO Collections			Tissue	Vouchered:Registered Collection	RRBFA002-15		http://www.boldsystems.org/index.php/Public_RecordView?processid=RRBFA002-15|http://bins.boldsystems.org/index.php/Public_BarcodeCluster?clusteruri=BOLD:AAF9149|http://www.ncbi.nlm.nih.gov/nuccore/Pending (#4005)			Berlese Funnel	2015-04-24/2015-05-01		Mixed habitat	L#15RARE-0013	Decaying Wood			Canada	Ontario	Cambridge|rare Charitable Research Reserve|Site 3 - South Field, forest edge		312				43.37	-80.364		GPS	Angela Telfer	BOLD ID Engine Manual		Arthropoda;Arachnida;Sarcoptiformes;Phthiracaridae	Arthropoda	Arachnida	Sarcoptiformes	Phthiracaridae
BIOUG20565-A03	en	http://creativecommons.org/publicdomain/zero/1.0/ & http://www.canadensys.net/norms	University of Guelph	http://www.boldsystems.org/index.php/Public_RecordView?processid=RRBFA003-15	Biodiversity Institute of Ontario	BIOUG	Biodiversity Institute of Ontario (BIOUG)	Preserved Specimen	BIOUG20565-A03	BIOUG20565-A03		BIO Collections			Tissue	Vouchered:Registered Collection	RRBFA003-15		http://www.boldsystems.org/index.php/Public_RecordView?processid=RRBFA003-15|http://bins.boldsystems.org/index.php/Public_BarcodeCluster?clusteruri=BOLD:ACV4708|http://www.ncbi.nlm.nih.gov/nuccore/Pending (#4004)			Berlese Funnel	2015-04-24/2015-05-01		Mixed habitat	L#15RARE-0013	Decaying Wood			Canada	Ontario	Cambridge|rare Charitable Research Reserve|Site 3 - South Field, forest edge		312				43.37	-80.364		GPS	Angela Telfer	BOLD ID Engine Manual		Arthropoda;Arachnida;Sarcoptiformes;Galumnidae	Arthropoda	Arachnida	Sarcoptiformes	Galumnidae
BIOUG20565-A04	en	http://creativecommons.org/publicdomain/zero/1.0/ & http://www.canadensys.net/norms	University of Guelph	http://www.boldsystems.org/index.php/Public_RecordView?processid=RRBFA004-15	Biodiversity Institute of Ontario	BIOUG	Biodiversity Institute of Ontario (BIOUG)	Preserved Specimen	BIOUG20565-A04	BIOUG20565-A04		BIO Collections			Tissue	Vouchered:Registered Collection	RRBFA004-15		http://www.boldsystems.org/index.php/Public_RecordView?processid=RRBFA004-15|http://bins.boldsystems.org/index.php/Public_BarcodeCluster?clusteruri=BOLD:AAF6471|http://www.ncbi.nlm.nih.gov/nuccore/Pending (#4005)			Berlese Funnel	2015-04-24/2015-05-01		Mixed habitat	L#15RARE-0013	Decaying Wood			Canada	Ontario	Cambridge|rare Charitable Research Reserve|Site 3 - South Field, forest edge		312				43.37	-80.364		GPS	Angela Telfer	BOLD ID Engine Manual		Arthropoda;Arachnida;Sarcoptiformes;Phthiracaridae;Phthiracarus	Arthropoda	Arachnida	Sarcoptiformes	Phthiracaridae
BIOUG20565-A09	en	http://creativecommons.org/publicdomain/zero/1.0/ & http://www.canadensys.net/norms	University of Guelph	http://www.boldsystems.org/index.php/Public_RecordView?processid=RRBFA009-15	Biodiversity Institute of Ontario	BIOUG	Biodiversity Institute of Ontario (BIOUG)	Preserved Specimen	BIOUG20565-A09	BIOUG20565-A09		BIO Collections			Tissue	Vouchered:Registered Collection	RRBFA009-15		http://www.boldsystems.org/index.php/Public_RecordView?processid=RRBFA009-15|http://bins.boldsystems.org/index.php/Public_BarcodeCluster?clusteruri=BOLD:AAF9149|http://www.ncbi.nlm.nih.gov/nuccore/Pending (#4005)			Berlese Funnel	2015-04-24/2015-05-01		Mixed habitat	L#15RARE-0013	Decaying Wood			Canada	Ontario	Cambridge|rare Charitable Research Reserve|Site 3 - South Field, forest edge		312				43.37	-80.364		GPS	Angela Telfer	BOLD ID Engine Manual		Arthropoda;Arachnida;Sarcoptiformes;Phthiracaridae	Arthropoda	Arachnida	Sarcoptiformes	Phthiracaridae
BIOUG20565-A10	en	http://creativecommons.org/publicdomain/zero/1.0/ & http://www.canadensys.net/norms	University of Guelph	http://www.boldsystems.org/index.php/Public_RecordView?processid=RRBFA010-15	Biodiversity Institute of Ontario	BIOUG	Biodiversity Institute of Ontario (BIOUG)	Preserved Specimen	BIOUG20565-A10	BIOUG20565-A10		BIO Collections			Tissue	Vouchered:Registered Collection	RRBFA010-15		http://www.boldsystems.org/index.php/Public_RecordView?processid=RRBFA010-15|http://bins.boldsystems.org/index.php/Public_BarcodeCluster?clusteruri=BOLD:AAF9149|http://www.ncbi.nlm.nih.gov/nuccore/Pending (#4005)			Berlese Funnel	2015-04-24/2015-05-01		Mixed habitat	L#15RARE-0013	Decaying Wood			Canada	Ontario	Cambridge|rare Charitable Research Reserve|Site 3 - South Field, forest edge		312				43.37	-80.364		GPS	Angela Telfer	BOLD ID Engine Manual		Arthropoda;Arachnida;Sarcoptiformes;Phthiracaridae	Arthropoda	Arachnida	Sarcoptiformes	Phthiracaridae
BIOUG20565-A11	en	http://creativecommons.org/publicdomain/zero/1.0/ & http://www.canadensys.net/norms	University of Guelph	http://www.boldsystems.org/index.php/Public_RecordView?processid=RRBFA011-15	Biodiversity Institute of Ontario	BIOUG	Biodiversity Institute of Ontario (BIOUG)	Preserved Specimen	BIOUG20565-A11	BIOUG20565-A11		BIO Collections			Tissue	Vouchered:Registered Collection	RRBFA011-15		http://www.boldsystems.org/index.php/Public_RecordView?processid=RRBFA011-15|http://bins.boldsystems.org/index.php/Public_BarcodeCluster?clusteruri=BOLD:AAF9149|http://www.ncbi.nlm.nih.gov/nuccore/Pending (#4005)			Berlese Funnel	2015-04-24/2015-05-01		Mixed habitat	L#15RARE-0013	Decaying Wood			Canada	Ontario	Cambridge|rare Charitable Research Reserve|Site 3 - South Field, forest edge		312				43.37	-80.364		GPS	Angela Telfer	BOLD ID Engine Manual		Arthropoda;Arachnida;Sarcoptiformes;Phthiracaridae	Arthropoda	Arachnida	Sarcoptiformes	Phthiracaridae
BIOUG20565-B03	en	http://creativecommons.org/publicdomain/zero/1.0/ & http://www.canadensys.net/norms	University of Guelph	http://www.boldsystems.org/index.php/Public_RecordView?processid=RRBFA015-15	Biodiversity Institute of Ontario	BIOUG	Biodiversity Institute of Ontario (BIOUG)	Preserved Specimen	BIOUG20565-B03	BIOUG20565-B03		BIO Collections			Tissue	Vouchered:Registered Collection	RRBFA015-15		http://www.boldsystems.org/index.php/Public_RecordView?processid=RRBFA015-15|http://bins.boldsystems.org/index.php/Public_BarcodeCluster?clusteruri=BOLD:ACV3446|http://www.ncbi.nlm.nih.gov/nuccore/Pending (#4005)			Berlese Funnel	2015-04-24/2015-05-01		Mixed habitat	L#15RARE-0013	Decaying Wood			Canada	Ontario	Cambridge|rare Charitable Research Reserve|Site 3 - South Field, forest edge		312				43.37	-80.364		GPS	Angela Telfer	BOLD ID Engine Manual		Arthropoda;Arachnida;Sarcoptiformes;Phthiracaridae	Arthropoda	Arachnida	Sarcoptiformes	Phthiracaridae
BIOUG20565-B05	en	http://creativecommons.org/publicdomain/zero/1.0/ & http://www.canadensys.net/norms	University of Guelph	http://www.boldsystems.org/index.php/Public_RecordView?processid=RRBFA017-15	Biodiversity Institute of Ontario	BIOUG	Biodiversity Institute of Ontario (BIOUG)	Preserved Specimen	BIOUG20565-B05	BIOUG20565-B05		BIO Collections			Tissue	Vouchered:Registered Collection	RRBFA017-15		http://www.boldsystems.org/index.php/Public_RecordView?processid=RRBFA017-15|http://bins.boldsystems.org/index.php/Public_BarcodeCluster?clusteruri=BOLD:AAF9149|http://www.ncbi.nlm.nih.gov/nuccore/Pending (#4005)			Berlese Funnel	2015-04-24/2015-05-01		Mixed habitat	L#15RARE-0013	Decaying Wood			Canada	Ontario	Cambridge|rare Charitable Research Reserve|Site 3 - South Field, forest edge		312				43.37	-80.364		GPS	Angela Telfer	BOLD ID Engine Manual		Arthropoda;Arachnida;Sarcoptiformes;Phthiracaridae	Arthropoda	Arachnida	Sarcoptiformes	Phthiracaridae
BIOUG20565-C01	en	http://creativecommons.org/publicdomain/zero/1.0/ & http://www.canadensys.net/norms	University of Guelph	http://www.boldsystems.org/index.php/Public_RecordView?processid=RRBFA025-15	Biodiversity Institute of Ontario	BIOUG	Biodiversity Institute of Ontario (BIOUG)	Preserved Specimen	BIOUG20565-C01	BIOUG20565-C01		BIO Collections			Tissue	DNA/tissue vouchered only	RRBFA025-15		http://www.boldsystems.org/index.php/Public_RecordView?processid=RRBFA025-15|http://bins.boldsystems.org/index.php/Public_BarcodeCluster?clusteruri=BOLD:ACV4771|http://www.ncbi.nlm.nih.gov/nuccore/Pending (#4004)			Berlese Funnel	2015-04-24/2015-05-01		Mixed habitat	L#15RARE-0013	Decaying Wood			Canada	Ontario	Cambridge|rare Charitable Research Reserve|Site 3 - South Field, forest edge		312				43.37	-80.364		GPS	Monica R. Young	BOLD ID Engine Manual		Arthropoda;Arachnida;Sarcoptiformes;Nanorchestidae	Arthropoda	Arachnida	Sarcoptiformes	Nanorchestidae
BIOUG20565-C04	en	http://creativecommons.org/publicdomain/zero/1.0/ & http://www.canadensys.net/norms	University of Guelph	http://www.boldsystems.org/index.php/Public_RecordView?processid=RRBFA028-15	Biodiversity Institute of Ontario	BIOUG	Biodiversity Institute of Ontario (BIOUG)	Preserved Specimen	BIOUG20565-C04	BIOUG20565-C04		BIO Collections			Tissue	Vouchered:Registered Collection	RRBFA028-15		http://www.boldsystems.org/index.php/Public_RecordView?processid=RRBFA028-15|http://bins.boldsystems.org/index.php/Public_BarcodeCluster?clusteruri=BOLD:AAF9090|http://www.ncbi.nlm.nih.gov/nuccore/Pending (#4004)			Berlese Funnel	2015-04-24/2015-05-01		Mixed habitat	L#15RARE-0014	Soil			Canada	Ontario	Cambridge|rare Charitable Research Reserve|Site 3 - South Field, forest edge		312				43.37	-80.364		GPS	Angela Telfer	BOLD ID Engine Manual	Euzetes globulus	Arthropoda;Arachnida;Sarcoptiformes;Euzetidae;Euzetes	Arthropoda	Arachnida	Sarcoptiformes	Euzetidae
BIOUG20565-C05	en	http://creativecommons.org/publicdomain/zero/1.0/ & http://www.canadensys.net/norms	University of Guelph	http://www.boldsystems.org/index.php/Public_RecordView?processid=RRBFA029-15	Biodiversity Institute of Ontario	BIOUG	Biodiversity Institute of Ontario (BIOUG)	Preserved Specimen	BIOUG20565-C05	BIOUG20565-C05		BIO Collections			Tissue	Vouchered:Registered Collection	RRBFA029-15		http://www.boldsystems.org/index.php/Public_RecordView?processid=RRBFA029-15|http://bins.boldsystems.org/index.php/Public_BarcodeCluster?clusteruri=BOLD:ACP1171|http://www.ncbi.nlm.nih.gov/nuccore/Pending (#4004)			Berlese Funnel	2015-04-24/2015-05-01		Mixed habitat	L#15RARE-0015	Soil			Canada	Ontario	Cambridge|rare Charitable Research Reserve|Site 3 - South Field, forest edge		312				43.37	-80.364		GPS	Angela Telfer	BOLD ID Engine Manual		Arthropoda;Arachnida;Sarcoptiformes;Galumnidae	Arthropoda	Arachnida	Sarcoptiformes	Galumnidae
BIOUG20565-C07	en	http://creativecommons.org/publicdomain/zero/1.0/ & http://www.canadensys.net/norms	University of Guelph	http://www.boldsystems.org/index.php/Public_RecordView?processid=RRBFA031-15	Biodiversity Institute of Ontario	BIOUG	Biodiversity Institute of Ontario (BIOUG)	Preserved Specimen	BIOUG20565-C07	BIOUG20565-C07		BIO Collections			Tissue	Vouchered:Registered Collection	RRBFA031-15		http://bins.boldsystems.org/index.php/Public_BarcodeCluster?clusteruri=|http://www.ncbi.nlm.nih.gov/nuccore/Pending (#4004)			Berlese Funnel	2015-04-24/2015-05-01		Mixed habitat	L#15RARE-0015	Soil			Canada	Ontario	Cambridge|rare Charitable Research Reserve|Site 3 - South Field, forest edge		312				43.37	-80.364		GPS	Angela Telfer	BOLD ID Engine Manual		Arthropoda;Arachnida;Sarcoptiformes;Galumnidae	Arthropoda	Arachnida	Sarcoptiformes	Galumnidae
BIOUG20565-C08	en	http://creativecommons.org/publicdomain/zero/1.0/ & http://www.canadensys.net/norms	University of Guelph	http://www.boldsystems.org/index.php/Public_RecordView?processid=RRBFA032-15	Biodiversity Institute of Ontario	BIOUG	Biodiversity Institute of Ontario (BIOUG)	Preserved Specimen	BIOUG20565-C08	BIOUG20565-C08		BIO Collections			Tissue	Vouchered:Registered Collection	RRBFA032-15		http://bins.boldsystems.org/index.php/Public_BarcodeCluster?clusteruri=|http://www.ncbi.nlm.nih.gov/nuccore/Pending (#4004)			Berlese Funnel	2015-04-24/2015-05-01		Mixed habitat	L#15RARE-0015	Soil			Canada	Ontario	Cambridge|rare Charitable Research Reserve|Site 3 - South Field, forest edge		312				43.37	-80.364		GPS	Angela Telfer	BOLD ID Engine Manual		Arthropoda;Arachnida;Sarcoptiformes;Galumnidae	Arthropoda	Arachnida	Sarcoptiformes	Galumnidae
BIOUG20565-D02	en	http://creativecommons.org/publicdomain/zero/1.0/ & http://www.canadensys.net/norms	University of Guelph	http://www.boldsystems.org/index.php/Public_RecordView?processid=RRBFA038-15	Biodiversity Institute of Ontario	BIOUG	Biodiversity Institute of Ontario (BIOUG)	Preserved Specimen	BIOUG20565-D02	BIOUG20565-D02		BIO Collections			Tissue	DNA/tissue vouchered only	RRBFA038-15		http://www.boldsystems.org/index.php/Public_RecordView?processid=RRBFA038-15|http://bins.boldsystems.org/index.php/Public_BarcodeCluster?clusteruri=BOLD:ACP1171|http://www.ncbi.nlm.nih.gov/nuccore/Pending (#4004)			Berlese Funnel	2015-04-24/2015-05-01		Mixed habitat	L#15RARE-0015	Soil			Canada	Ontario	Cambridge|rare Charitable Research Reserve|Site 3 - South Field, forest edge		312				43.37	-80.364		GPS	Angela Telfer	BOLD ID Engine Manual		Arthropoda;Arachnida;Sarcoptiformes;Galumnidae	Arthropoda	Arachnida	Sarcoptiformes	Galumnidae
BIOUG20565-D04	en	http://creativecommons.org/publicdomain/zero/1.0/ & http://www.canadensys.net/norms	University of Guelph	http://www.boldsystems.org/index.php/Public_RecordView?processid=RRBFA040-15	Biodiversity Institute of Ontario	BIOUG	Biodiversity Institute of Ontario (BIOUG)	Preserved Specimen	BIOUG20565-D04	BIOUG20565-D04		BIO Collections			Tissue	Vouchered:Registered Collection	RRBFA040-15		http://www.boldsystems.org/index.php/Public_RecordView?processid=RRBFA040-15|http://bins.boldsystems.org/index.php/Public_BarcodeCluster?clusteruri=BOLD:AAF0868|http://www.ncbi.nlm.nih.gov/nuccore/Pending (#4005)			Berlese Funnel	2015-04-24/2015-05-01		Mixed habitat	L#15RARE-0015	Soil			Canada	Ontario	Cambridge|rare Charitable Research Reserve|Site 3 - South Field, forest edge		312				43.37	-80.364		GPS	Angela Telfer	BOLD ID Engine Manual	Oppia nitens	Arthropoda;Arachnida;Sarcoptiformes;Oppiidae;Oppiinae;Oppia	Arthropoda	Arachnida	Sarcoptiformes	Oppiidae
BIOUG20565-D06	en	http://creativecommons.org/publicdomain/zero/1.0/ & http://www.canadensys.net/norms	University of Guelph	http://www.boldsystems.org/index.php/Public_RecordView?processid=RRBFA042-15	Biodiversity Institute of Ontario	BIOUG	Biodiversity Institute of Ontario (BIOUG)	Preserved Specimen	BIOUG20565-D06	BIOUG20565-D06		BIO Collections			Tissue	Vouchered:Registered Collection	RRBFA042-15		http://www.boldsystems.org/index.php/Public_RecordView?processid=RRBFA042-15|http://bins.boldsystems.org/index.php/Public_BarcodeCluster?clusteruri=BOLD:AAF9229|http://www.ncbi.nlm.nih.gov/nuccore/Pending (#4005)			Berlese Funnel	2015-04-24/2015-05-01		Mixed habitat	L#15RARE-0015	Soil			Canada	Ontario	Cambridge|rare Charitable Research Reserve|Site 3 - South Field, forest edge		312				43.37	-80.364		GPS	Angela Telfer	BOLD ID Engine Manual		Arthropoda;Arachnida;Mesostigmata;Parasitidae	Arthropoda	Arachnida	Mesostigmata	Parasitidae
BIOUG20565-D11	en	http://creativecommons.org/publicdomain/zero/1.0/ & http://www.canadensys.net/norms	University of Guelph	http://www.boldsystems.org/index.php/Public_RecordView?processid=RRBFA047-15	Biodiversity Institute of Ontario	BIOUG	Biodiversity Institute of Ontario (BIOUG)	Preserved Specimen	BIOUG20565-D11	BIOUG20565-D11		BIO Collections			Tissue	Vouchered:Registered Collection	RRBFA047-15		http://www.boldsystems.org/index.php/Public_RecordView?processid=RRBFA047-15|http://bins.boldsystems.org/index.php/Public_BarcodeCluster?clusteruri=BOLD:AAF9094|http://www.ncbi.nlm.nih.gov/nuccore/Pending (#4005)			Berlese Funnel	2015-04-24/2015-05-01		Mixed habitat	L#15RARE-0015	Soil			Canada	Ontario	Cambridge|rare Charitable Research Reserve|Site 3 - South Field, forest edge		312				43.37	-80.364		GPS	Angela Telfer	BOLD ID Engine Manual		Arthropoda;Arachnida;Sarcoptiformes;Phthiracaridae	Arthropoda	Arachnida	Sarcoptiformes	Phthiracaridae
BIOUG20565-E02	en	http://creativecommons.org/publicdomain/zero/1.0/ & http://www.canadensys.net/norms	University of Guelph	http://www.boldsystems.org/index.php/Public_RecordView?processid=RRBFA050-15	Biodiversity Institute of Ontario	BIOUG	Biodiversity Institute of Ontario (BIOUG)	Preserved Specimen	BIOUG20565-E02	BIOUG20565-E02		BIO Collections			Tissue		RRBFA050-15		http://www.boldsystems.org/index.php/Public_RecordView?processid=RRBFA050-15|http://bins.boldsystems.org/index.php/Public_BarcodeCluster?clusteruri=BOLD:ACV3447|http://www.ncbi.nlm.nih.gov/nuccore/Pending (#4002)			Berlese Funnel	2015-04-24/2015-05-01		Mixed habitat	L#15RARE-0015	Soil			Canada	Ontario	Cambridge|rare Charitable Research Reserve|Site 3 - South Field, forest edge		312				43.37	-80.364		GPS	Monica R. Young	BOLD ID Engine Manual		Arthropoda;Arachnida;Sarcoptiformes;Ceratozetidae	Arthropoda	Arachnida	Sarcoptiformes	Ceratozetidae
BIOUG20565-E04	en	http://creativecommons.org/publicdomain/zero/1.0/ & http://www.canadensys.net/norms	University of Guelph	http://www.boldsystems.org/index.php/Public_RecordView?processid=RRBFA052-15	Biodiversity Institute of Ontario	BIOUG	Biodiversity Institute of Ontario (BIOUG)	Preserved Specimen	BIOUG20565-E04	BIOUG20565-E04		BIO Collections			Tissue	Vouchered:Registered Collection	RRBFA052-15		http://www.boldsystems.org/index.php/Public_RecordView?processid=RRBFA052-15|http://bins.boldsystems.org/index.php/Public_BarcodeCluster?clusteruri=BOLD:ACP1171|http://www.ncbi.nlm.nih.gov/nuccore/Pending (#4004)			Berlese Funnel	2015-04-24/2015-05-01		Mixed habitat	L#15RARE-0015	Soil			Canada	Ontario	Cambridge|rare Charitable Research Reserve|Site 3 - South Field, forest edge		312				43.37	-80.364		GPS	Angela Telfer	BOLD ID Engine Manual		Arthropoda;Arachnida;Sarcoptiformes;Galumnidae	Arthropoda	Arachnida	Sarcoptiformes	Galumnidae
BIOUG20565-E05	en	http://creativecommons.org/publicdomain/zero/1.0/ & http://www.canadensys.net/norms	University of Guelph	http://www.boldsystems.org/index.php/Public_RecordView?processid=RRBFA053-15	Biodiversity Institute of Ontario	BIOUG	Biodiversity Institute of Ontario (BIOUG)	Preserved Specimen	BIOUG20565-E05	BIOUG20565-E05		BIO Collections			Tissue	Vouchered:Registered Collection	RRBFA053-15		http://www.boldsystems.org/index.php/Public_RecordView?processid=RRBFA053-15|http://bins.boldsystems.org/index.php/Public_BarcodeCluster?clusteruri=BOLD:ACP1171|http://www.ncbi.nlm.nih.gov/nuccore/Pending (#4004)			Berlese Funnel	2015-04-24/2015-05-01		Mixed habitat	L#15RARE-0015	Soil			Canada	Ontario	Cambridge|rare Charitable Research Reserve|Site 3 - South Field, forest edge		312				43.37	-80.364		GPS	Angela Telfer	BOLD ID Engine Manual		Arthropoda;Arachnida;Sarcoptiformes;Galumnidae	Arthropoda	Arachnida	Sarcoptiformes	Galumnidae
BIOUG20565-E06	en	http://creativecommons.org/publicdomain/zero/1.0/ & http://www.canadensys.net/norms	University of Guelph	http://www.boldsystems.org/index.php/Public_RecordView?processid=RRBFA054-15	Biodiversity Institute of Ontario	BIOUG	Biodiversity Institute of Ontario (BIOUG)	Preserved Specimen	BIOUG20565-E06	BIOUG20565-E06		BIO Collections			Tissue	Vouchered:Registered Collection	RRBFA054-15		http://www.boldsystems.org/index.php/Public_RecordView?processid=RRBFA054-15|http://bins.boldsystems.org/index.php/Public_BarcodeCluster?clusteruri=BOLD:ACP1171|http://www.ncbi.nlm.nih.gov/nuccore/Pending (#4004)			Berlese Funnel	2015-04-24/2015-05-01		Mixed habitat	L#15RARE-0015	Soil			Canada	Ontario	Cambridge|rare Charitable Research Reserve|Site 3 - South Field, forest edge		312				43.37	-80.364		GPS	Angela Telfer	BOLD ID Engine Manual		Arthropoda;Arachnida;Sarcoptiformes;Galumnidae	Arthropoda	Arachnida	Sarcoptiformes	Galumnidae
BIOUG20565-E11	en	http://creativecommons.org/publicdomain/zero/1.0/ & http://www.canadensys.net/norms	University of Guelph	http://www.boldsystems.org/index.php/Public_RecordView?processid=RRBFA059-15	Biodiversity Institute of Ontario	BIOUG	Biodiversity Institute of Ontario (BIOUG)	Preserved Specimen	BIOUG20565-E11	BIOUG20565-E11		BIO Collections			Tissue	Vouchered:Registered Collection	RRBFA059-15		http://www.boldsystems.org/index.php/Public_RecordView?processid=RRBFA059-15|http://bins.boldsystems.org/index.php/Public_BarcodeCluster?clusteruri=BOLD:AAF9090|http://www.ncbi.nlm.nih.gov/nuccore/Pending (#4004)			Berlese Funnel	2015-04-24/2015-05-01		Mixed habitat	L#15RARE-0015	Soil			Canada	Ontario	Cambridge|rare Charitable Research Reserve|Site 3 - South Field, forest edge		312				43.37	-80.364		GPS	Angela Telfer	BOLD ID Engine Manual	Euzetes globulus	Arthropoda;Arachnida;Sarcoptiformes;Euzetidae;Euzetes	Arthropoda	Arachnida	Sarcoptiformes	Euzetidae
BIOUG20565-E12	en	http://creativecommons.org/publicdomain/zero/1.0/ & http://www.canadensys.net/norms	University of Guelph	http://www.boldsystems.org/index.php/Public_RecordView?processid=RRBFA060-15	Biodiversity Institute of Ontario	BIOUG	Biodiversity Institute of Ontario (BIOUG)	Preserved Specimen	BIOUG20565-E12	BIOUG20565-E12		BIO Collections			Tissue	Vouchered:Registered Collection	RRBFA060-15		http://www.boldsystems.org/index.php/Public_RecordView?processid=RRBFA060-15|http://bins.boldsystems.org/index.php/Public_BarcodeCluster?clusteruri=BOLD:AAF9192|http://www.ncbi.nlm.nih.gov/nuccore/Pending (#4004)			Berlese Funnel	2015-04-24/2015-05-01		Mixed habitat	L#15RARE-0015	Soil			Canada	Ontario	Cambridge|rare Charitable Research Reserve|Site 3 - South Field, forest edge		312				43.37	-80.364		GPS	Angela Telfer	BOLD ID Engine Manual		Arthropoda;Arachnida;Sarcoptiformes;Galumnidae	Arthropoda	Arachnida	Sarcoptiformes	Galumnidae
BIOUG20565-F04	en	http://creativecommons.org/publicdomain/zero/1.0/ & http://www.canadensys.net/norms	University of Guelph	http://www.boldsystems.org/index.php/Public_RecordView?processid=RRBFA064-15	Biodiversity Institute of Ontario	BIOUG	Biodiversity Institute of Ontario (BIOUG)	Preserved Specimen	BIOUG20565-F04	BIOUG20565-F04		BIO Collections			Tissue	Vouchered:Registered Collection	RRBFA064-15		http://www.boldsystems.org/index.php/Public_RecordView?processid=RRBFA064-15|http://bins.boldsystems.org/index.php/Public_BarcodeCluster?clusteruri=BOLD:AAF9149|http://www.ncbi.nlm.nih.gov/nuccore/Pending (#4005)			Berlese Funnel	2015-04-24/2015-05-01		Mixed habitat	L#15RARE-0015	Soil			Canada	Ontario	Cambridge|rare Charitable Research Reserve|Site 3 - South Field, forest edge		312				43.37	-80.364		GPS	Angela Telfer	BOLD ID Engine Manual		Arthropoda;Arachnida;Sarcoptiformes;Phthiracaridae	Arthropoda	Arachnida	Sarcoptiformes	Phthiracaridae
BIOUG20565-F07	en	http://creativecommons.org/publicdomain/zero/1.0/ & http://www.canadensys.net/norms	University of Guelph	http://www.boldsystems.org/index.php/Public_RecordView?processid=RRBFA067-15	Biodiversity Institute of Ontario	BIOUG	Biodiversity Institute of Ontario (BIOUG)	Preserved Specimen	BIOUG20565-F07	BIOUG20565-F07		BIO Collections			Tissue	Vouchered:Registered Collection	RRBFA067-15		http://bins.boldsystems.org/index.php/Public_BarcodeCluster?clusteruri=|http://www.ncbi.nlm.nih.gov/nuccore/Pending (#4004)			Berlese Funnel	2015-04-24/2015-05-01		Mixed habitat	L#15RARE-0015	Soil			Canada	Ontario	Cambridge|rare Charitable Research Reserve|Site 3 - South Field, forest edge		312				43.37	-80.364		GPS	Angela Telfer	BOLD ID Engine Manual		Arthropoda;Arachnida;Sarcoptiformes;Galumnidae	Arthropoda	Arachnida	Sarcoptiformes	Galumnidae
BIOUG20565-F10	en	http://creativecommons.org/publicdomain/zero/1.0/ & http://www.canadensys.net/norms	University of Guelph	http://www.boldsystems.org/index.php/Public_RecordView?processid=RRBFA070-15	Biodiversity Institute of Ontario	BIOUG	Biodiversity Institute of Ontario (BIOUG)	Preserved Specimen	BIOUG20565-F10	BIOUG20565-F10		BIO Collections			Tissue		RRBFA070-15		http://www.boldsystems.org/index.php/Public_RecordView?processid=RRBFA070-15|http://bins.boldsystems.org/index.php/Public_BarcodeCluster?clusteruri=BOLD:ACV3447|http://www.ncbi.nlm.nih.gov/nuccore/Pending (#4002)			Berlese Funnel	2015-04-24/2015-05-01		Mixed habitat	L#15RARE-0015	Soil			Canada	Ontario	Cambridge|rare Charitable Research Reserve|Site 3 - South Field, forest edge		312				43.37	-80.364		GPS	Monica R. Young	BOLD ID Engine Manual		Arthropoda;Arachnida;Sarcoptiformes;Ceratozetidae	Arthropoda	Arachnida	Sarcoptiformes	Ceratozetidae
BIOUG20565-G02	en	http://creativecommons.org/publicdomain/zero/1.0/ & http://www.canadensys.net/norms	University of Guelph	http://www.boldsystems.org/index.php/Public_RecordView?processid=RRBFA074-15	Biodiversity Institute of Ontario	BIOUG	Biodiversity Institute of Ontario (BIOUG)	Preserved Specimen	BIOUG20565-G02	BIOUG20565-G02		BIO Collections			Tissue	Vouchered:Registered Collection	RRBFA074-15		http://www.boldsystems.org/index.php/Public_RecordView?processid=RRBFA074-15|http://bins.boldsystems.org/index.php/Public_BarcodeCluster?clusteruri=BOLD:AAF9158|http://www.ncbi.nlm.nih.gov/nuccore/Pending (#4005)			Berlese Funnel	2015-04-24/2015-05-01		Mixed habitat	L#15RARE-0015	Soil			Canada	Ontario	Cambridge|rare Charitable Research Reserve|Site 3 - South Field, forest edge		312				43.37	-80.364		GPS	Angela Telfer	BOLD ID Engine Manual		Arthropoda;Arachnida;Sarcoptiformes;Phthiracaridae	Arthropoda	Arachnida	Sarcoptiformes	Phthiracaridae
BIOUG20565-G04	en	http://creativecommons.org/publicdomain/zero/1.0/ & http://www.canadensys.net/norms	University of Guelph	http://www.boldsystems.org/index.php/Public_RecordView?processid=RRBFA076-15	Biodiversity Institute of Ontario	BIOUG	Biodiversity Institute of Ontario (BIOUG)	Preserved Specimen	BIOUG20565-G04	BIOUG20565-G04		BIO Collections			Tissue	Vouchered:Registered Collection	RRBFA076-15		http://www.boldsystems.org/index.php/Public_RecordView?processid=RRBFA076-15|http://bins.boldsystems.org/index.php/Public_BarcodeCluster?clusteruri=BOLD:ACV4708|http://www.ncbi.nlm.nih.gov/nuccore/Pending (#4004)			Berlese Funnel	2015-04-24/2015-05-01		Mixed habitat	L#15RARE-0015	Soil			Canada	Ontario	Cambridge|rare Charitable Research Reserve|Site 3 - South Field, forest edge		312				43.37	-80.364		GPS	Angela Telfer	BOLD ID Engine Manual		Arthropoda;Arachnida;Sarcoptiformes;Galumnidae	Arthropoda	Arachnida	Sarcoptiformes	Galumnidae
BIOUG20565-G09	en	http://creativecommons.org/publicdomain/zero/1.0/ & http://www.canadensys.net/norms	University of Guelph	http://www.boldsystems.org/index.php/Public_RecordView?processid=RRBFA081-15	Biodiversity Institute of Ontario	BIOUG	Biodiversity Institute of Ontario (BIOUG)	Preserved Specimen	BIOUG20565-G09	BIOUG20565-G09		BIO Collections			Tissue	Vouchered:Registered Collection	RRBFA081-15		http://www.boldsystems.org/index.php/Public_RecordView?processid=RRBFA081-15|http://bins.boldsystems.org/index.php/Public_BarcodeCluster?clusteruri=BOLD:ACV4708|http://www.ncbi.nlm.nih.gov/nuccore/Pending (#4004)			Berlese Funnel	2015-04-24/2015-05-01		Mixed habitat	L#15RARE-0015	Soil			Canada	Ontario	Cambridge|rare Charitable Research Reserve|Site 3 - South Field, forest edge		312				43.37	-80.364		GPS	Angela Telfer	BOLD ID Engine Manual		Arthropoda;Arachnida;Sarcoptiformes;Galumnidae	Arthropoda	Arachnida	Sarcoptiformes	Galumnidae
BIOUG20565-G10	en	http://creativecommons.org/publicdomain/zero/1.0/ & http://www.canadensys.net/norms	University of Guelph	http://www.boldsystems.org/index.php/Public_RecordView?processid=RRBFA082-15	Biodiversity Institute of Ontario	BIOUG	Biodiversity Institute of Ontario (BIOUG)	Preserved Specimen	BIOUG20565-G10	BIOUG20565-G10		BIO Collections			Tissue	Vouchered:Registered Collection	RRBFA082-15		http://www.boldsystems.org/index.php/Public_RecordView?processid=RRBFA082-15|http://bins.boldsystems.org/index.php/Public_BarcodeCluster?clusteruri=BOLD:ACP1171|http://www.ncbi.nlm.nih.gov/nuccore/Pending (#4004)			Berlese Funnel	2015-04-24/2015-05-01		Mixed habitat	L#15RARE-0015	Soil			Canada	Ontario	Cambridge|rare Charitable Research Reserve|Site 3 - South Field, forest edge		312				43.37	-80.364		GPS	Angela Telfer	BOLD ID Engine Manual		Arthropoda;Arachnida;Sarcoptiformes;Galumnidae	Arthropoda	Arachnida	Sarcoptiformes	Galumnidae
BIOUG20565-H01	en	http://creativecommons.org/publicdomain/zero/1.0/ & http://www.canadensys.net/norms	University of Guelph	http://www.boldsystems.org/index.php/Public_RecordView?processid=RRBFA085-15	Biodiversity Institute of Ontario	BIOUG	Biodiversity Institute of Ontario (BIOUG)	Preserved Specimen	BIOUG20565-H01	BIOUG20565-H01		BIO Collections			Tissue	DNA/tissue vouchered only	RRBFA085-15		http://www.boldsystems.org/index.php/Public_RecordView?processid=RRBFA085-15|http://bins.boldsystems.org/index.php/Public_BarcodeCluster?clusteruri=BOLD:ACV5912|http://www.ncbi.nlm.nih.gov/nuccore/Pending (#4004)			Berlese Funnel	2015-04-24/2015-05-01		Mixed habitat	L#15RARE-0015	Soil			Canada	Ontario	Cambridge|rare Charitable Research Reserve|Site 3 - South Field, forest edge		312				43.37	-80.364		GPS	Angela Telfer	BOLD ID Engine Manual		Arthropoda;Arachnida;Trombidiformes;Eupodidae	Arthropoda	Arachnida	Trombidiformes	Eupodidae
BIOUG20565-H02	en	http://creativecommons.org/publicdomain/zero/1.0/ & http://www.canadensys.net/norms	University of Guelph	http://www.boldsystems.org/index.php/Public_RecordView?processid=RRBFA086-15	Biodiversity Institute of Ontario	BIOUG	Biodiversity Institute of Ontario (BIOUG)	Preserved Specimen	BIOUG20565-H02	BIOUG20565-H02		BIO Collections			Tissue	Vouchered:Registered Collection	RRBFA086-15		http://www.boldsystems.org/index.php/Public_RecordView?processid=RRBFA086-15|http://bins.boldsystems.org/index.php/Public_BarcodeCluster?clusteruri=BOLD:ACP1171|http://www.ncbi.nlm.nih.gov/nuccore/Pending (#4004)			Berlese Funnel	2015-04-24/2015-05-01		Mixed habitat	L#15RARE-0015	Soil			Canada	Ontario	Cambridge|rare Charitable Research Reserve|Site 3 - South Field, forest edge		312				43.37	-80.364		GPS	Angela Telfer	BOLD ID Engine Manual		Arthropoda;Arachnida;Sarcoptiformes;Galumnidae	Arthropoda	Arachnida	Sarcoptiformes	Galumnidae
BIOUG20565-H04	en	http://creativecommons.org/publicdomain/zero/1.0/ & http://www.canadensys.net/norms	University of Guelph	http://www.boldsystems.org/index.php/Public_RecordView?processid=RRBFA088-15	Biodiversity Institute of Ontario	BIOUG	Biodiversity Institute of Ontario (BIOUG)	Preserved Specimen	BIOUG20565-H04	BIOUG20565-H04		BIO Collections			Tissue	DNA/tissue vouchered only	RRBFA088-15		http://www.boldsystems.org/index.php/Public_RecordView?processid=RRBFA088-15|http://bins.boldsystems.org/index.php/Public_BarcodeCluster?clusteruri=BOLD:ACV4708|http://www.ncbi.nlm.nih.gov/nuccore/Pending (#4004)			Berlese Funnel	2015-04-24/2015-05-01		Mixed habitat	L#15RARE-0015	Soil			Canada	Ontario	Cambridge|rare Charitable Research Reserve|Site 3 - South Field, forest edge		312				43.37	-80.364		GPS	Angela Telfer	BOLD ID Engine Manual		Arthropoda;Arachnida;Sarcoptiformes;Galumnidae	Arthropoda	Arachnida	Sarcoptiformes	Galumnidae
BIOUG20565-H08	en	http://creativecommons.org/publicdomain/zero/1.0/ & http://www.canadensys.net/norms	University of Guelph	http://www.boldsystems.org/index.php/Public_RecordView?processid=RRBFA092-15	Biodiversity Institute of Ontario	BIOUG	Biodiversity Institute of Ontario (BIOUG)	Preserved Specimen	BIOUG20565-H08	BIOUG20565-H08		BIO Collections			Tissue	Vouchered:Registered Collection	RRBFA092-15		http://www.boldsystems.org/index.php/Public_RecordView?processid=RRBFA092-15|http://bins.boldsystems.org/index.php/Public_BarcodeCluster?clusteruri=BOLD:AAF9149|http://www.ncbi.nlm.nih.gov/nuccore/Pending (#4005)			Berlese Funnel	2015-04-24/2015-05-01		Mixed habitat	L#15RARE-0015	Soil			Canada	Ontario	Cambridge|rare Charitable Research Reserve|Site 3 - South Field, forest edge		312				43.37	-80.364		GPS	Angela Telfer	BOLD ID Engine Manual		Arthropoda;Arachnida;Sarcoptiformes;Phthiracaridae	Arthropoda	Arachnida	Sarcoptiformes	Phthiracaridae
BIOUG20565-H10	en	http://creativecommons.org/publicdomain/zero/1.0/ & http://www.canadensys.net/norms	University of Guelph	http://www.boldsystems.org/index.php/Public_RecordView?processid=RRBFA094-15	Biodiversity Institute of Ontario	BIOUG	Biodiversity Institute of Ontario (BIOUG)	Preserved Specimen	BIOUG20565-H10	BIOUG20565-H10		BIO Collections			Tissue	Vouchered:Registered Collection	RRBFA094-15		http://www.boldsystems.org/index.php/Public_RecordView?processid=RRBFA094-15|http://bins.boldsystems.org/index.php/Public_BarcodeCluster?clusteruri=BOLD:AAF9090|http://www.ncbi.nlm.nih.gov/nuccore/Pending (#4004)			Berlese Funnel	2015-04-24/2015-05-01		Mixed habitat	L#15RARE-0015	Soil			Canada	Ontario	Cambridge|rare Charitable Research Reserve|Site 3 - South Field, forest edge		312				43.37	-80.364		GPS	Angela Telfer	BOLD ID Engine Manual	Euzetes globulus	Arthropoda;Arachnida;Sarcoptiformes;Euzetidae;Euzetes	Arthropoda	Arachnida	Sarcoptiformes	Euzetidae
BIOUG20565-H11	en	http://creativecommons.org/publicdomain/zero/1.0/ & http://www.canadensys.net/norms	University of Guelph	http://www.boldsystems.org/index.php/Public_RecordView?processid=RRBFA095-15	Biodiversity Institute of Ontario	BIOUG	Biodiversity Institute of Ontario (BIOUG)	Preserved Specimen	BIOUG20565-H11	BIOUG20565-H11		BIO Collections			Tissue	Vouchered:Registered Collection	RRBFA095-15		http://www.boldsystems.org/index.php/Public_RecordView?processid=RRBFA095-15|http://bins.boldsystems.org/index.php/Public_BarcodeCluster?clusteruri=BOLD:AAF9090|http://www.ncbi.nlm.nih.gov/nuccore/Pending (#4004)			Berlese Funnel	2015-04-24/2015-05-01		Mixed habitat	L#15RARE-0015	Soil			Canada	Ontario	Cambridge|rare Charitable Research Reserve|Site 3 - South Field, forest edge		312				43.37	-80.364		GPS	Angela Telfer	BOLD ID Engine Manual	Euzetes globulus	Arthropoda;Arachnida;Sarcoptiformes;Euzetidae;Euzetes	Arthropoda	Arachnida	Sarcoptiformes	Euzetidae
BIOUG20566-A02	en	http://creativecommons.org/publicdomain/zero/1.0/ & http://www.canadensys.net/norms	University of Guelph	http://www.boldsystems.org/index.php/Public_RecordView?processid=RRBFA459-15	Biodiversity Institute of Ontario	BIOUG	Biodiversity Institute of Ontario (BIOUG)	Preserved Specimen	BIOUG20566-A02	BIOUG20566-A02		BIO Collections			Tissue	DNA/tissue vouchered only	RRBFA459-15		http://www.boldsystems.org/index.php/Public_RecordView?processid=RRBFA459-15|http://bins.boldsystems.org/index.php/Public_BarcodeCluster?clusteruri=BOLD:AAA4157|http://www.ncbi.nlm.nih.gov/nuccore/Pending (#4005)			Berlese Funnel	2015-04-24/2015-05-01		Mixed habitat	L#15RARE-0015	Soil			Canada	Ontario	Cambridge|rare Charitable Research Reserve|Site 3 - South Field, forest edge		312				43.37	-80.364		GPS	Angela Telfer	BOLD ID Engine Manual		Arthropoda;Collembola;Entomobryomorpha;Isotomidae;Parisotoma	Arthropoda	Collembola	Entomobryomorpha	Isotomidae
BIOUG20566-A04	en	http://creativecommons.org/publicdomain/zero/1.0/ & http://www.canadensys.net/norms	University of Guelph	http://www.boldsystems.org/index.php/Public_RecordView?processid=RRBFA461-15	Biodiversity Institute of Ontario	BIOUG	Biodiversity Institute of Ontario (BIOUG)	Preserved Specimen	BIOUG20566-A04	BIOUG20566-A04		BIO Collections			Tissue	DNA/tissue vouchered only	RRBFA461-15		http://www.boldsystems.org/index.php/Public_RecordView?processid=RRBFA461-15|http://bins.boldsystems.org/index.php/Public_BarcodeCluster?clusteruri=BOLD:AAB2085|http://www.ncbi.nlm.nih.gov/nuccore/Pending (#4004)			Berlese Funnel	2015-04-24/2015-05-01		Mixed habitat	L#15RARE-0015	Soil			Canada	Ontario	Cambridge|rare Charitable Research Reserve|Site 3 - South Field, forest edge		312				43.37	-80.364		GPS	Angela Telfer	BOLD ID Engine Manual		Arthropoda;Collembola;Entomobryomorpha;Isotomidae	Arthropoda	Collembola	Entomobryomorpha	Isotomidae
BIOUG20566-A05	en	http://creativecommons.org/publicdomain/zero/1.0/ & http://www.canadensys.net/norms	University of Guelph	http://www.boldsystems.org/index.php/Public_RecordView?processid=RRBFA462-15	Biodiversity Institute of Ontario	BIOUG	Biodiversity Institute of Ontario (BIOUG)	Preserved Specimen	BIOUG20566-A05	BIOUG20566-A05		BIO Collections			Tissue	DNA/tissue vouchered only	RRBFA462-15		http://www.boldsystems.org/index.php/Public_RecordView?processid=RRBFA462-15|http://bins.boldsystems.org/index.php/Public_BarcodeCluster?clusteruri=BOLD:AAI4706			Berlese Funnel	2015-04-24/2015-05-01		Mixed habitat	L#15RARE-0015	Soil			Canada	Ontario	Cambridge|rare Charitable Research Reserve|Site 3 - South Field, forest edge		312				43.37	-80.364		GPS	Angela Telfer	BOLD ID Engine Manual		Arthropoda;Collembola;Symphypleona;Sminthurididae	Arthropoda	Collembola	Symphypleona	Sminthurididae
BIOUG20566-A06	en	http://creativecommons.org/publicdomain/zero/1.0/ & http://www.canadensys.net/norms	University of Guelph	http://www.boldsystems.org/index.php/Public_RecordView?processid=RRBFA463-15	Biodiversity Institute of Ontario	BIOUG	Biodiversity Institute of Ontario (BIOUG)	Preserved Specimen	BIOUG20566-A06	BIOUG20566-A06		BIO Collections			Tissue	DNA/tissue vouchered only	RRBFA463-15		http://www.boldsystems.org/index.php/Public_RecordView?processid=RRBFA463-15|http://bins.boldsystems.org/index.php/Public_BarcodeCluster?clusteruri=BOLD:AAB2085|http://www.ncbi.nlm.nih.gov/nuccore/Pending (#4004)			Berlese Funnel	2015-04-24/2015-05-01		Mixed habitat	L#15RARE-0015	Soil			Canada	Ontario	Cambridge|rare Charitable Research Reserve|Site 3 - South Field, forest edge		312				43.37	-80.364		GPS	Angela Telfer	BOLD ID Engine Manual		Arthropoda;Collembola;Entomobryomorpha;Isotomidae	Arthropoda	Collembola	Entomobryomorpha	Isotomidae
BIOUG20566-A08	en	http://creativecommons.org/publicdomain/zero/1.0/ & http://www.canadensys.net/norms	University of Guelph	http://www.boldsystems.org/index.php/Public_RecordView?processid=RRBFA465-15	Biodiversity Institute of Ontario	BIOUG	Biodiversity Institute of Ontario (BIOUG)	Preserved Specimen	BIOUG20566-A08	BIOUG20566-A08		BIO Collections			Tissue	DNA/tissue vouchered only	RRBFA465-15		http://www.boldsystems.org/index.php/Public_RecordView?processid=RRBFA465-15|http://bins.boldsystems.org/index.php/Public_BarcodeCluster?clusteruri=BOLD:AAB2085|http://www.ncbi.nlm.nih.gov/nuccore/Pending (#4004)			Berlese Funnel	2015-04-24/2015-05-01		Mixed habitat	L#15RARE-0015	Soil			Canada	Ontario	Cambridge|rare Charitable Research Reserve|Site 3 - South Field, forest edge		312				43.37	-80.364		GPS	Angela Telfer	BOLD ID Engine Manual		Arthropoda;Collembola;Entomobryomorpha;Isotomidae	Arthropoda	Collembola	Entomobryomorpha	Isotomidae
BIOUG20566-A10	en	http://creativecommons.org/publicdomain/zero/1.0/ & http://www.canadensys.net/norms	University of Guelph	http://www.boldsystems.org/index.php/Public_RecordView?processid=RRBFA467-15	Biodiversity Institute of Ontario	BIOUG	Biodiversity Institute of Ontario (BIOUG)	Preserved Specimen	BIOUG20566-A10	BIOUG20566-A10		BIO Collections			Tissue	DNA/tissue vouchered only	RRBFA467-15		http://www.boldsystems.org/index.php/Public_RecordView?processid=RRBFA467-15|http://bins.boldsystems.org/index.php/Public_BarcodeCluster?clusteruri=BOLD:ACV5561|http://www.ncbi.nlm.nih.gov/nuccore/Pending (#4004)			Berlese Funnel	2015-04-24/2015-05-01		Mixed habitat	L#15RARE-0015	Soil			Canada	Ontario	Cambridge|rare Charitable Research Reserve|Site 3 - South Field, forest edge		312				43.37	-80.364		GPS	Angela Telfer	BOLD ID Engine Manual		Arthropoda;Collembola;Entomobryomorpha;Isotomidae	Arthropoda	Collembola	Entomobryomorpha	Isotomidae
BIOUG20566-A11	en	http://creativecommons.org/publicdomain/zero/1.0/ & http://www.canadensys.net/norms	University of Guelph	http://www.boldsystems.org/index.php/Public_RecordView?processid=RRBFA468-15	Biodiversity Institute of Ontario	BIOUG	Biodiversity Institute of Ontario (BIOUG)	Preserved Specimen	BIOUG20566-A11	BIOUG20566-A11		BIO Collections			Tissue	DNA/tissue vouchered only	RRBFA468-15		http://www.boldsystems.org/index.php/Public_RecordView?processid=RRBFA468-15|http://bins.boldsystems.org/index.php/Public_BarcodeCluster?clusteruri=BOLD:AAA4157|http://www.ncbi.nlm.nih.gov/nuccore/Pending (#4005)			Berlese Funnel	2015-04-24/2015-05-01		Mixed habitat	L#15RARE-0015	Soil			Canada	Ontario	Cambridge|rare Charitable Research Reserve|Site 3 - South Field, forest edge		312				43.37	-80.364		GPS	Angela Telfer	BOLD ID Engine Manual		Arthropoda;Collembola;Entomobryomorpha;Isotomidae;Parisotoma	Arthropoda	Collembola	Entomobryomorpha	Isotomidae
BIOUG20566-B01	en	http://creativecommons.org/publicdomain/zero/1.0/ & http://www.canadensys.net/norms	University of Guelph	http://www.boldsystems.org/index.php/Public_RecordView?processid=RRBFA470-15	Biodiversity Institute of Ontario	BIOUG	Biodiversity Institute of Ontario (BIOUG)	Preserved Specimen	BIOUG20566-B01	BIOUG20566-B01		BIO Collections			Tissue	Vouchered:Registered Collection	RRBFA470-15		http://www.boldsystems.org/index.php/Public_RecordView?processid=RRBFA470-15|http://bins.boldsystems.org/index.php/Public_BarcodeCluster?clusteruri=BOLD:AAH0115			Berlese Funnel	2015-04-24/2015-05-01		Mixed habitat	L#15RARE-0015	Soil			Canada	Ontario	Cambridge|rare Charitable Research Reserve|Site 3 - South Field, forest edge		312				43.37	-80.364		GPS	Angela Telfer	BOLD ID Engine Manual	Stelidota octomaculata	Arthropoda;Insecta;Coleoptera;Nitidulidae;Nitidulinae;Stelidota	Arthropoda	Insecta	Coleoptera	Nitidulidae
BIOUG20566-B02	en	http://creativecommons.org/publicdomain/zero/1.0/ & http://www.canadensys.net/norms	University of Guelph	http://www.boldsystems.org/index.php/Public_RecordView?processid=RRBFA471-15	Biodiversity Institute of Ontario	BIOUG	Biodiversity Institute of Ontario (BIOUG)	Preserved Specimen	BIOUG20566-B02	BIOUG20566-B02		BIO Collections			Tissue	Vouchered:Registered Collection	RRBFA471-15		http://www.boldsystems.org/index.php/Public_RecordView?processid=RRBFA471-15|http://bins.boldsystems.org/index.php/Public_BarcodeCluster?clusteruri=BOLD:AAP9490|http://www.ncbi.nlm.nih.gov/nuccore/Pending (#4002)			Berlese Funnel	2015-04-24/2015-05-01		Mixed habitat	L#15RARE-0015	Soil			Canada	Ontario	Cambridge|rare Charitable Research Reserve|Site 3 - South Field, forest edge		312				43.37	-80.364		GPS	Angela Telfer	BOLD ID Engine Manual	Bembidion obtusum	Arthropoda;Insecta;Coleoptera;Carabidae;Trechinae;Bembidion	Arthropoda	Insecta	Coleoptera	Carabidae
BIOUG20566-B03	en	http://creativecommons.org/publicdomain/zero/1.0/ & http://www.canadensys.net/norms	University of Guelph	http://www.boldsystems.org/index.php/Public_RecordView?processid=RRBFA472-15	Biodiversity Institute of Ontario	BIOUG	Biodiversity Institute of Ontario (BIOUG)	Preserved Specimen	BIOUG20566-B03	BIOUG20566-B03		BIO Collections			Tissue	Vouchered:Registered Collection	RRBFA472-15		http://www.boldsystems.org/index.php/Public_RecordView?processid=RRBFA472-15|http://bins.boldsystems.org/index.php/Public_BarcodeCluster?clusteruri=BOLD:AAA4157|http://www.ncbi.nlm.nih.gov/nuccore/Pending (#4005)			Berlese Funnel	2015-04-24/2015-05-01		Mixed habitat	L#15RARE-0015	Soil			Canada	Ontario	Cambridge|rare Charitable Research Reserve|Site 3 - South Field, forest edge		312				43.37	-80.364		GPS	Angela Telfer	BOLD ID Engine Manual		Arthropoda;Collembola;Entomobryomorpha;Isotomidae;Parisotoma	Arthropoda	Collembola	Entomobryomorpha	Isotomidae
BIOUG20566-B04	en	http://creativecommons.org/publicdomain/zero/1.0/ & http://www.canadensys.net/norms	University of Guelph	http://www.boldsystems.org/index.php/Public_RecordView?processid=RRBFA473-15	Biodiversity Institute of Ontario	BIOUG	Biodiversity Institute of Ontario (BIOUG)	Preserved Specimen	BIOUG20566-B04	BIOUG20566-B04		BIO Collections			Tissue	Vouchered:Registered Collection	RRBFA473-15		http://www.boldsystems.org/index.php/Public_RecordView?processid=RRBFA473-15|http://bins.boldsystems.org/index.php/Public_BarcodeCluster?clusteruri=BOLD:AAH7469|http://www.ncbi.nlm.nih.gov/nuccore/Pending (#4004)			Berlese Funnel	2015-04-24/2015-05-01		Mixed habitat	L#15RARE-0015	Soil			Canada	Ontario	Cambridge|rare Charitable Research Reserve|Site 3 - South Field, forest edge		312				43.37	-80.364		GPS	Angela Telfer	BOLD ID Engine Manual	Julus scandinavius	Arthropoda;Diplopoda;Julida;Julidae;Julinae;Julus	Arthropoda	Diplopoda	Julida	Julidae
BIOUG20566-B05	en	http://creativecommons.org/publicdomain/zero/1.0/ & http://www.canadensys.net/norms	University of Guelph	http://www.boldsystems.org/index.php/Public_RecordView?processid=RRBPA023-15	Biodiversity Institute of Ontario	BIOUG	Biodiversity Institute of Ontario (BIOUG)	Preserved Specimen	BIOUG20566-B05	BIOUG20566-B05		BIO Collections			Tissue	DNA/tissue vouchered only	RRBPA023-15		http://www.boldsystems.org/index.php/Public_RecordView?processid=RRBPA023-15|http://bins.boldsystems.org/index.php/Public_BarcodeCluster?clusteruri=BOLD:ACV4456			Berlese Funnel	2015-04-24/2015-05-01		Grassland	L#15RARE-0016	Moss			Canada	Ontario	Cambridge|rare Charitable Research Reserve|Site 4 - Blair Flats, unburned prairie		264				43.385	-80.369		GPS	Jeremy deWaard	Tree based identification		Arthropoda;Collembola;Symphypleona	Arthropoda	Collembola	Symphypleona
BIOUG20566-B06	en	http://creativecommons.org/publicdomain/zero/1.0/ & http://www.canadensys.net/norms	University of Guelph	http://www.boldsystems.org/index.php/Public_RecordView?processid=RRBPA024-15	Biodiversity Institute of Ontario	BIOUG	Biodiversity Institute of Ontario (BIOUG)	Preserved Specimen	BIOUG20566-B06	BIOUG20566-B06		BIO Collections			Tissue	DNA/tissue vouchered only	RRBPA024-15		http://www.boldsystems.org/index.php/Public_RecordView?processid=RRBPA024-15|http://bins.boldsystems.org/index.php/Public_BarcodeCluster?clusteruri=BOLD:ACV4567			Berlese Funnel	2015-04-24/2015-05-01		Grassland	L#15RARE-0016	Moss			Canada	Ontario	Cambridge|rare Charitable Research Reserve|Site 4 - Blair Flats, unburned prairie		264				43.385	-80.369		GPS	Jeremy deWaard	Tree based identification		Arthropoda;Collembola;Symphypleona	Arthropoda	Collembola	Symphypleona
BIOUG20566-B08	en	http://creativecommons.org/publicdomain/zero/1.0/ & http://www.canadensys.net/norms	University of Guelph	http://www.boldsystems.org/index.php/Public_RecordView?processid=RRBPA026-15	Biodiversity Institute of Ontario	BIOUG	Biodiversity Institute of Ontario (BIOUG)	Preserved Specimen	BIOUG20566-B08	BIOUG20566-B08		BIO Collections		I	Tissue	Vouchered:Registered Collection	RRBPA026-15		http://www.boldsystems.org/index.php/Public_RecordView?processid=RRBPA026-15|http://bins.boldsystems.org/index.php/Public_BarcodeCluster?clusteruri=BOLD:AAG4848|http://www.ncbi.nlm.nih.gov/nuccore/Pending (#4005)			Berlese Funnel	2015-04-24/2015-05-01		Grassland	L#15RARE-0016	Moss			Canada	Ontario	Cambridge|rare Charitable Research Reserve|Site 4 - Blair Flats, unburned prairie		264				43.385	-80.369		GPS	Angela Telfer	BOLD ID Engine Manual		Arthropoda;Insecta;Coleoptera;Phalacridae	Arthropoda	Insecta	Coleoptera	Phalacridae
BIOUG20566-B09	en	http://creativecommons.org/publicdomain/zero/1.0/ & http://www.canadensys.net/norms	University of Guelph	http://www.boldsystems.org/index.php/Public_RecordView?processid=RRBPA027-15	Biodiversity Institute of Ontario	BIOUG	Biodiversity Institute of Ontario (BIOUG)	Preserved Specimen	BIOUG20566-B09	BIOUG20566-B09		BIO Collections		A	Tissue	Vouchered:Registered Collection	RRBPA027-15		http://www.boldsystems.org/index.php/Public_RecordView?processid=RRBPA027-15|http://bins.boldsystems.org/index.php/Public_BarcodeCluster?clusteruri=BOLD:AAU6968			Berlese Funnel	2015-04-24/2015-05-01		Grassland	L#15RARE-0016	Moss			Canada	Ontario	Cambridge|rare Charitable Research Reserve|Site 4 - Blair Flats, unburned prairie		264				43.385	-80.369		GPS	Angela Telfer	BOLD ID Engine Manual		Arthropoda;Insecta;Coleoptera;Staphylinidae	Arthropoda	Insecta	Coleoptera	Staphylinidae
BIOUG20566-B10	en	http://creativecommons.org/publicdomain/zero/1.0/ & http://www.canadensys.net/norms	University of Guelph	http://www.boldsystems.org/index.php/Public_RecordView?processid=RRBPA028-15	Biodiversity Institute of Ontario	BIOUG	Biodiversity Institute of Ontario (BIOUG)	Preserved Specimen	BIOUG20566-B10	BIOUG20566-B10		BIO Collections		A	Tissue	Vouchered:Registered Collection	RRBPA028-15		http://www.boldsystems.org/index.php/Public_RecordView?processid=RRBPA028-15|http://bins.boldsystems.org/index.php/Public_BarcodeCluster?clusteruri=BOLD:AAU6968			Berlese Funnel	2015-04-24/2015-05-01		Grassland	L#15RARE-0016	Moss			Canada	Ontario	Cambridge|rare Charitable Research Reserve|Site 4 - Blair Flats, unburned prairie		264				43.385	-80.369		GPS	Angela Telfer	BOLD ID Engine Manual		Arthropoda;Insecta;Coleoptera;Staphylinidae	Arthropoda	Insecta	Coleoptera	Staphylinidae
BIOUG20566-B11	en	http://creativecommons.org/publicdomain/zero/1.0/ & http://www.canadensys.net/norms	University of Guelph	http://www.boldsystems.org/index.php/Public_RecordView?processid=RRBPA029-15	Biodiversity Institute of Ontario	BIOUG	Biodiversity Institute of Ontario (BIOUG)	Preserved Specimen	BIOUG20566-B11	BIOUG20566-B11		BIO Collections			Tissue	Vouchered:Registered Collection	RRBPA029-15		http://www.boldsystems.org/index.php/Public_RecordView?processid=RRBPA029-15|http://bins.boldsystems.org/index.php/Public_BarcodeCluster?clusteruri=BOLD:AAB3496			Berlese Funnel	2015-04-24/2015-05-01		Grassland	L#15RARE-0016	Moss			Canada	Ontario	Cambridge|rare Charitable Research Reserve|Site 4 - Blair Flats, unburned prairie		264				43.385	-80.369		GPS	Angela Telfer	BOLD ID Engine Manual	Sminthurinus elegans	Arthropoda;Collembola;Symphypleona;Katiannidae;Sminthurinus	Arthropoda	Collembola	Symphypleona	Katiannidae
BIOUG20566-C01	en	http://creativecommons.org/publicdomain/zero/1.0/ & http://www.canadensys.net/norms	University of Guelph	http://www.boldsystems.org/index.php/Public_RecordView?processid=RRBPA031-15	Biodiversity Institute of Ontario	BIOUG	Biodiversity Institute of Ontario (BIOUG)	Preserved Specimen	BIOUG20566-C01	BIOUG20566-C01		BIO Collections			Tissue		RRBPA031-15		http://www.boldsystems.org/index.php/Public_RecordView?processid=RRBPA031-15|http://bins.boldsystems.org/index.php/Public_BarcodeCluster?clusteruri=BOLD:AAM7904|http://www.ncbi.nlm.nih.gov/nuccore/Pending (#4004)			Berlese Funnel	2015-04-24/2015-05-01		Grassland	L#15RARE-0016	Moss			Canada	Ontario	Cambridge|rare Charitable Research Reserve|Site 4 - Blair Flats, unburned prairie		264				43.385	-80.369		GPS	Angela Telfer	BOLD ID Engine Manual	Lithobius microps (Meinert, 1868)	Arthropoda;Chilopoda;Lithobiomorpha;Lithobiidae;Lithobius	Arthropoda	Chilopoda	Lithobiomorpha	Lithobiidae
BIOUG20566-C02	en	http://creativecommons.org/publicdomain/zero/1.0/ & http://www.canadensys.net/norms	University of Guelph	http://www.boldsystems.org/index.php/Public_RecordView?processid=RRBPA032-15	Biodiversity Institute of Ontario	BIOUG	Biodiversity Institute of Ontario (BIOUG)	Preserved Specimen	BIOUG20566-C02	BIOUG20566-C02		BIO Collections			Tissue	Vouchered:Registered Collection	RRBPA032-15		http://www.boldsystems.org/index.php/Public_RecordView?processid=RRBPA032-15|http://bins.boldsystems.org/index.php/Public_BarcodeCluster?clusteruri=BOLD:AAH6432|http://www.ncbi.nlm.nih.gov/nuccore/Pending (#4004)			Berlese Funnel	2015-04-24/2015-05-01		Grassland	L#15RARE-0016	Moss			Canada	Ontario	Cambridge|rare Charitable Research Reserve|Site 4 - Blair Flats, unburned prairie		264				43.385	-80.369		GPS	Angela Telfer	BOLD ID Engine Manual	Lithobius microps (Meinert, 1868)	Arthropoda;Chilopoda;Lithobiomorpha;Lithobiidae;Lithobius	Arthropoda	Chilopoda	Lithobiomorpha	Lithobiidae
BIOUG20566-C03	en	http://creativecommons.org/publicdomain/zero/1.0/ & http://www.canadensys.net/norms	University of Guelph	http://www.boldsystems.org/index.php/Public_RecordView?processid=RRBPA033-15	Biodiversity Institute of Ontario	BIOUG	Biodiversity Institute of Ontario (BIOUG)	Preserved Specimen	BIOUG20566-C03	BIOUG20566-C03		BIO Collections		A	Tissue	Vouchered:Registered Collection	RRBPA033-15		http://www.boldsystems.org/index.php/Public_RecordView?processid=RRBPA033-15|http://bins.boldsystems.org/index.php/Public_BarcodeCluster?clusteruri=BOLD:AAU6968			Berlese Funnel	2015-04-24/2015-05-01		Grassland	L#15RARE-0016	Moss			Canada	Ontario	Cambridge|rare Charitable Research Reserve|Site 4 - Blair Flats, unburned prairie		264				43.385	-80.369		GPS	Angela Telfer	BOLD ID Engine Manual		Arthropoda;Insecta;Coleoptera;Staphylinidae	Arthropoda	Insecta	Coleoptera	Staphylinidae
BIOUG20566-C04	en	http://creativecommons.org/publicdomain/zero/1.0/ & http://www.canadensys.net/norms	University of Guelph	http://www.boldsystems.org/index.php/Public_RecordView?processid=RRBPA034-15	Biodiversity Institute of Ontario	BIOUG	Biodiversity Institute of Ontario (BIOUG)	Preserved Specimen	BIOUG20566-C04	BIOUG20566-C04		BIO Collections			Tissue	DNA/tissue vouchered only	RRBPA034-15		http://www.boldsystems.org/index.php/Public_RecordView?processid=RRBPA034-15|http://bins.boldsystems.org/index.php/Public_BarcodeCluster?clusteruri=BOLD:ACV4456			Berlese Funnel	2015-04-24/2015-05-01		Grassland	L#15RARE-0017	Soil			Canada	Ontario	Cambridge|rare Charitable Research Reserve|Site 4 - Blair Flats, unburned prairie		264				43.385	-80.369		GPS	Jeremy deWaard	Tree based identification		Arthropoda;Collembola;Symphypleona	Arthropoda	Collembola	Symphypleona
BIOUG20566-C06	en	http://creativecommons.org/publicdomain/zero/1.0/ & http://www.canadensys.net/norms	University of Guelph	http://www.boldsystems.org/index.php/Public_RecordView?processid=RRBPA036-15	Biodiversity Institute of Ontario	BIOUG	Biodiversity Institute of Ontario (BIOUG)	Preserved Specimen	BIOUG20566-C06	BIOUG20566-C06		BIO Collections		I	Tissue	Vouchered:Registered Collection	RRBPA036-15		http://www.boldsystems.org/index.php/Public_RecordView?processid=RRBPA036-15|http://bins.boldsystems.org/index.php/Public_BarcodeCluster?clusteruri=BOLD:ABX2484			Berlese Funnel	2015-04-24/2015-05-01		Grassland	L#15RARE-0017	Soil			Canada	Ontario	Cambridge|rare Charitable Research Reserve|Site 4 - Blair Flats, unburned prairie		264				43.385	-80.369		GPS	Renee Labbee	BIN taxonomy match	Tachyporus atriceps	Arthropoda;Insecta;Coleoptera;Staphylinidae;Tachyporinae;Tachyporus	Arthropoda	Insecta	Coleoptera	Staphylinidae
BIOUG20566-C07	en	http://creativecommons.org/publicdomain/zero/1.0/ & http://www.canadensys.net/norms	University of Guelph	http://www.boldsystems.org/index.php/Public_RecordView?processid=RRBPA037-15	Biodiversity Institute of Ontario	BIOUG	Biodiversity Institute of Ontario (BIOUG)	Preserved Specimen	BIOUG20566-C07	BIOUG20566-C07		BIO Collections		I	Tissue	DNA/tissue vouchered only	RRBPA037-15		http://www.boldsystems.org/index.php/Public_RecordView?processid=RRBPA037-15|http://bins.boldsystems.org/index.php/Public_BarcodeCluster?clusteruri=BOLD:ABX2484			Berlese Funnel	2015-04-24/2015-05-01		Grassland	L#15RARE-0017	Soil			Canada	Ontario	Cambridge|rare Charitable Research Reserve|Site 4 - Blair Flats, unburned prairie		264				43.385	-80.369		GPS	Renee Labbee	BIN taxonomy match	Tachyporus atriceps	Arthropoda;Insecta;Coleoptera;Staphylinidae;Tachyporinae;Tachyporus	Arthropoda	Insecta	Coleoptera	Staphylinidae
BIOUG20566-C08	en	http://creativecommons.org/publicdomain/zero/1.0/ & http://www.canadensys.net/norms	University of Guelph	http://www.boldsystems.org/index.php/Public_RecordView?processid=RRBPA038-15	Biodiversity Institute of Ontario	BIOUG	Biodiversity Institute of Ontario (BIOUG)	Preserved Specimen	BIOUG20566-C08	BIOUG20566-C08		BIO Collections		I	Tissue	Vouchered:Registered Collection	RRBPA038-15		http://www.boldsystems.org/index.php/Public_RecordView?processid=RRBPA038-15|http://bins.boldsystems.org/index.php/Public_BarcodeCluster?clusteruri=BOLD:ABX2484			Berlese Funnel	2015-04-24/2015-05-01		Grassland	L#15RARE-0017	Soil			Canada	Ontario	Cambridge|rare Charitable Research Reserve|Site 4 - Blair Flats, unburned prairie		264				43.385	-80.369		GPS	Renee Labbee	BIN taxonomy match	Tachyporus atriceps	Arthropoda;Insecta;Coleoptera;Staphylinidae;Tachyporinae;Tachyporus	Arthropoda	Insecta	Coleoptera	Staphylinidae
BIOUG20566-C09	en	http://creativecommons.org/publicdomain/zero/1.0/ & http://www.canadensys.net/norms	University of Guelph	http://www.boldsystems.org/index.php/Public_RecordView?processid=RRBPA039-15	Biodiversity Institute of Ontario	BIOUG	Biodiversity Institute of Ontario (BIOUG)	Preserved Specimen	BIOUG20566-C09	BIOUG20566-C09		BIO Collections			Tissue	Vouchered:Registered Collection	RRBPA039-15		http://www.boldsystems.org/index.php/Public_RecordView?processid=RRBPA039-15|http://bins.boldsystems.org/index.php/Public_BarcodeCluster?clusteruri=BOLD:AAB7667|http://www.ncbi.nlm.nih.gov/nuccore/Pending (#4005)			Berlese Funnel	2015-04-24/2015-05-01		Grassland	L#15RARE-0017	Soil			Canada	Ontario	Cambridge|rare Charitable Research Reserve|Site 4 - Blair Flats, unburned prairie		264				43.385	-80.369		GPS	Gergin A. Blagoev	BOLD Engine	Pardosa saxatilis (Hentz, 1844)	Arthropoda;Arachnida;Araneae;Lycosidae;Pardosa	Arthropoda	Arachnida	Araneae	Lycosidae
BIOUG20566-C10	en	http://creativecommons.org/publicdomain/zero/1.0/ & http://www.canadensys.net/norms	University of Guelph	http://www.boldsystems.org/index.php/Public_RecordView?processid=RRBPA040-15	Biodiversity Institute of Ontario	BIOUG	Biodiversity Institute of Ontario (BIOUG)	Preserved Specimen	BIOUG20566-C10	BIOUG20566-C10		BIO Collections		A	Tissue	Vouchered:Registered Collection	RRBPA040-15		http://www.boldsystems.org/index.php/Public_RecordView?processid=RRBPA040-15|http://bins.boldsystems.org/index.php/Public_BarcodeCluster?clusteruri=BOLD:ACV4933			Berlese Funnel	2015-04-24/2015-05-01		Grassland	L#15RARE-0018	Soil			Canada	Ontario	Cambridge|rare Charitable Research Reserve|Site 4 - Blair Flats, unburned prairie		264				43.385	-80.369		GPS	Angela Telfer	BOLD ID Engine Manual		Arthropoda;Insecta;Coleoptera;Staphylinidae	Arthropoda	Insecta	Coleoptera	Staphylinidae
BIOUG20566-C11	en	http://creativecommons.org/publicdomain/zero/1.0/ & http://www.canadensys.net/norms	University of Guelph	http://www.boldsystems.org/index.php/Public_RecordView?processid=RRBPA041-15	Biodiversity Institute of Ontario	BIOUG	Biodiversity Institute of Ontario (BIOUG)	Preserved Specimen	BIOUG20566-C11	BIOUG20566-C11		BIO Collections			Tissue	DNA/tissue vouchered only	RRBPA041-15		http://www.boldsystems.org/index.php/Public_RecordView?processid=RRBPA041-15|http://bins.boldsystems.org/index.php/Public_BarcodeCluster?clusteruri=BOLD:AAB7915|http://www.ncbi.nlm.nih.gov/nuccore/Pending (#4003)			Berlese Funnel	2015-04-24/2015-05-01		Grassland	L#15RARE-0018	Soil			Canada	Ontario	Cambridge|rare Charitable Research Reserve|Site 4 - Blair Flats, unburned prairie		264				43.385	-80.369		GPS	Angela Telfer	BOLD ID Engine Manual		Arthropoda;Collembola;Symphypleona;Bourletiellidae;Deuterosminthurus	Arthropoda	Collembola	Symphypleona	Bourletiellidae
BIOUG20566-C12	en	http://creativecommons.org/publicdomain/zero/1.0/ & http://www.canadensys.net/norms	University of Guelph	http://www.boldsystems.org/index.php/Public_RecordView?processid=RRBPA042-15	Biodiversity Institute of Ontario	BIOUG	Biodiversity Institute of Ontario (BIOUG)	Preserved Specimen	BIOUG20566-C12	BIOUG20566-C12		BIO Collections			Tissue	Vouchered:Registered Collection	RRBPA042-15		http://www.boldsystems.org/index.php/Public_RecordView?processid=RRBPA042-15|http://bins.boldsystems.org/index.php/Public_BarcodeCluster?clusteruri=BOLD:ACV5788			Berlese Funnel	2015-04-24/2015-05-01		Grassland	L#15RARE-0018	Soil			Canada	Ontario	Cambridge|rare Charitable Research Reserve|Site 4 - Blair Flats, unburned prairie		264				43.385	-80.369		GPS	Jeremy deWaard	Tree based identification		Arthropoda;Collembola;Symphypleona	Arthropoda	Collembola	Symphypleona
BIOUG20566-D02	en	http://creativecommons.org/publicdomain/zero/1.0/ & http://www.canadensys.net/norms	University of Guelph	http://www.boldsystems.org/index.php/Public_RecordView?processid=RRBPA044-15	Biodiversity Institute of Ontario	BIOUG	Biodiversity Institute of Ontario (BIOUG)	Preserved Specimen	BIOUG20566-D02	BIOUG20566-D02		BIO Collections			Tissue	Vouchered:Registered Collection	RRBPA044-15		http://www.boldsystems.org/index.php/Public_RecordView?processid=RRBPA044-15|http://bins.boldsystems.org/index.php/Public_BarcodeCluster?clusteruri=BOLD:AAM7854			Berlese Funnel	2015-04-24/2015-05-01		Grassland	L#15RARE-0018	Soil			Canada	Ontario	Cambridge|rare Charitable Research Reserve|Site 4 - Blair Flats, unburned prairie		264				43.385	-80.369		GPS	Angela Telfer	BOLD ID Engine Manual		Arthropoda;Insecta;Thysanoptera;Thripidae;Thripinae	Arthropoda	Insecta	Thysanoptera	Thripidae
BIOUG20566-D04	en	http://creativecommons.org/publicdomain/zero/1.0/ & http://www.canadensys.net/norms	University of Guelph	http://www.boldsystems.org/index.php/Public_RecordView?processid=RRBPA046-15	Biodiversity Institute of Ontario	BIOUG	Biodiversity Institute of Ontario (BIOUG)	Preserved Specimen	BIOUG20566-D04	BIOUG20566-D04		BIO Collections		I	Tissue	Vouchered:Registered Collection	RRBPA046-15		http://www.boldsystems.org/index.php/Public_RecordView?processid=RRBPA046-15|http://bins.boldsystems.org/index.php/Public_BarcodeCluster?clusteruri=BOLD:ABW1696			Berlese Funnel	2015-04-24/2015-05-01		Grassland	L#15RARE-0018	Soil			Canada	Ontario	Cambridge|rare Charitable Research Reserve|Site 4 - Blair Flats, unburned prairie		264				43.385	-80.369		GPS	Angela Telfer	BOLD ID Engine Manual	Simplocaria semistriata	Arthropoda;Insecta;Coleoptera;Byrrhidae;Byrrhinae;Simplocaria	Arthropoda	Insecta	Coleoptera	Byrrhidae
BIOUG20566-D05	en	http://creativecommons.org/publicdomain/zero/1.0/ & http://www.canadensys.net/norms	University of Guelph	http://www.boldsystems.org/index.php/Public_RecordView?processid=RRBPA047-15	Biodiversity Institute of Ontario	BIOUG	Biodiversity Institute of Ontario (BIOUG)	Preserved Specimen	BIOUG20566-D05	BIOUG20566-D05		BIO Collections		I	Tissue	Vouchered:Registered Collection	RRBPA047-15		http://www.boldsystems.org/index.php/Public_RecordView?processid=RRBPA047-15|http://bins.boldsystems.org/index.php/Public_BarcodeCluster?clusteruri=BOLD:ABX2484			Berlese Funnel	2015-04-24/2015-05-01		Grassland	L#15RARE-0019	Soil			Canada	Ontario	Cambridge|rare Charitable Research Reserve|Site 4 - Blair Flats, unburned prairie		264				43.385	-80.369		GPS	Renee Labbee	BIN taxonomy match	Tachyporus atriceps	Arthropoda;Insecta;Coleoptera;Staphylinidae;Tachyporinae;Tachyporus	Arthropoda	Insecta	Coleoptera	Staphylinidae
BIOUG20566-D08	en	http://creativecommons.org/publicdomain/zero/1.0/ & http://www.canadensys.net/norms	University of Guelph	http://www.boldsystems.org/index.php/Public_RecordView?processid=RRBPA050-15	Biodiversity Institute of Ontario	BIOUG	Biodiversity Institute of Ontario (BIOUG)	Preserved Specimen	BIOUG20566-D08	BIOUG20566-D08		BIO Collections			Tissue	Vouchered:Registered Collection	RRBPA050-15		http://www.boldsystems.org/index.php/Public_RecordView?processid=RRBPA050-15|http://bins.boldsystems.org/index.php/Public_BarcodeCluster?clusteruri=BOLD:AAH0001|http://www.ncbi.nlm.nih.gov/nuccore/Pending (#4004)			Berlese Funnel	2015-04-24/2015-05-01		Grassland	L#15RARE-0019	Soil			Canada	Ontario	Cambridge|rare Charitable Research Reserve|Site 4 - Blair Flats, unburned prairie		264				43.385	-80.369		GPS	Gergin A. Blagoev	BOLD Engine	Erigone autumnalis (Emerton, 1882)	Arthropoda;Arachnida;Araneae;Linyphiidae;Erigone	Arthropoda	Arachnida	Araneae	Linyphiidae
BIOUG20566-D09	en	http://creativecommons.org/publicdomain/zero/1.0/ & http://www.canadensys.net/norms	University of Guelph	http://www.boldsystems.org/index.php/Public_RecordView?processid=RRBPA051-15	Biodiversity Institute of Ontario	BIOUG	Biodiversity Institute of Ontario (BIOUG)	Preserved Specimen	BIOUG20566-D09	BIOUG20566-D09		BIO Collections			Tissue	Vouchered:Registered Collection	RRBPA051-15		http://www.boldsystems.org/index.php/Public_RecordView?processid=RRBPA051-15|http://bins.boldsystems.org/index.php/Public_BarcodeCluster?clusteruri=BOLD:ACJ0127|http://www.ncbi.nlm.nih.gov/nuccore/Pending (#4004)			Berlese Funnel	2015-04-24/2015-05-01		Grassland	L#15RARE-0019	Soil			Canada	Ontario	Cambridge|rare Charitable Research Reserve|Site 4 - Blair Flats, unburned prairie		264				43.385	-80.369		GPS	Angela Telfer	BOLD ID Engine Manual		Arthropoda;Collembola;Entomobryomorpha;Isotomidae	Arthropoda	Collembola	Entomobryomorpha	Isotomidae
BIOUG20566-D10	en	http://creativecommons.org/publicdomain/zero/1.0/ & http://www.canadensys.net/norms	University of Guelph	http://www.boldsystems.org/index.php/Public_RecordView?processid=RRBPA052-15	Biodiversity Institute of Ontario	BIOUG	Biodiversity Institute of Ontario (BIOUG)	Preserved Specimen	BIOUG20566-D10	BIOUG20566-D10		BIO Collections		I	Tissue	Vouchered:Registered Collection	RRBPA052-15		http://www.boldsystems.org/index.php/Public_RecordView?processid=RRBPA052-15|http://bins.boldsystems.org/index.php/Public_BarcodeCluster?clusteruri=BOLD:ABW1696			Berlese Funnel	2015-04-24/2015-05-01		Grassland	L#15RARE-0020	Soil			Canada	Ontario	Cambridge|rare Charitable Research Reserve|Site 4 - Blair Flats, unburned prairie		264				43.385	-80.369		GPS	Angela Telfer	BOLD ID Engine Manual	Simplocaria semistriata	Arthropoda;Insecta;Coleoptera;Byrrhidae;Byrrhinae;Simplocaria	Arthropoda	Insecta	Coleoptera	Byrrhidae
BIOUG20566-D11	en	http://creativecommons.org/publicdomain/zero/1.0/ & http://www.canadensys.net/norms	University of Guelph	http://www.boldsystems.org/index.php/Public_RecordView?processid=RRSSA001-15	Biodiversity Institute of Ontario	BIOUG	Biodiversity Institute of Ontario (BIOUG)	Preserved Specimen	BIOUG20566-D11	BIOUG20566-D11		BIO Collections		A	Tissue	Vouchered:Registered Collection	RRSSA001-15		http://www.boldsystems.org/index.php/Public_RecordView?processid=RRSSA001-15|http://bins.boldsystems.org/index.php/Public_BarcodeCluster?clusteruri=BOLD:AAG8491			Sweep Net	8/16/2015		Hardwood Forest	L#15RARE-0118	5 min sweep x4 collectors (1)|overcast|hardwood forest, agricultural			Canada	Ontario	Cambridge|rare Charitable Research Reserve|Site 1 - Field Edge Forest		332			rare Charitable Research Reserve	43.374	-80.354		GPS	Angela Telfer	BOLD ID Engine Manual	Scaptomyza adusta (Loew, 1862)	Arthropoda;Insecta;Diptera;Drosophilidae;Drosophilinae;Scaptomyza	Arthropoda	Insecta	Diptera	Drosophilidae
BIOUG20566-D12	en	http://creativecommons.org/publicdomain/zero/1.0/ & http://www.canadensys.net/norms	University of Guelph	http://www.boldsystems.org/index.php/Public_RecordView?processid=RRBPA053-15	Biodiversity Institute of Ontario	BIOUG	Biodiversity Institute of Ontario (BIOUG)	Preserved Specimen	BIOUG20566-D12	BIOUG20566-D12		BIO Collections		A	Tissue	Vouchered:Registered Collection	RRBPA053-15		http://www.boldsystems.org/index.php/Public_RecordView?processid=RRBPA053-15|http://bins.boldsystems.org/index.php/Public_BarcodeCluster?clusteruri=BOLD:AAE2703|http://www.ncbi.nlm.nih.gov/nuccore/Pending (#4003)			Berlese Funnel	2015-04-24/2015-05-01		Grassland	L#15RARE-0018	Soil			Canada	Ontario	Cambridge|rare Charitable Research Reserve|Site 4 - Blair Flats, unburned prairie		264				43.385	-80.369		GPS	Angela Telfer	BOLD ID Engine Manual	Chymomyza amoena (Loew, 1862)	Arthropoda;Insecta;Diptera;Drosophilidae;Drosophilinae;Chymomyza	Arthropoda	Insecta	Diptera	Drosophilidae
BIOUG20566-E01	en	http://creativecommons.org/publicdomain/zero/1.0/ & http://www.canadensys.net/norms	University of Guelph	http://www.boldsystems.org/index.php/Public_RecordView?processid=RRSSA002-15	Biodiversity Institute of Ontario	BIOUG	Biodiversity Institute of Ontario (BIOUG)	Preserved Specimen	BIOUG20566-E01	BIOUG20566-E01		BIO Collections		A	Tissue	Vouchered:Registered Collection	RRSSA002-15		http://www.boldsystems.org/index.php/Public_RecordView?processid=RRSSA002-15|http://bins.boldsystems.org/index.php/Public_BarcodeCluster?clusteruri=BOLD:ACV5946|http://www.ncbi.nlm.nih.gov/nuccore/Pending (#4002)			Sweep Net	8/16/2015		Hardwood Forest	L#15RARE-0118	5 min sweep x4 collectors (1)|overcast|hardwood forest, agricultural			Canada	Ontario	Cambridge|rare Charitable Research Reserve|Site 1 - Field Edge Forest		332			rare Charitable Research Reserve	43.374	-80.354		GPS	Angela Telfer	BOLD ID Engine Manual		Arthropoda;Insecta;Diptera;Ceratopogonidae	Arthropoda	Insecta	Diptera	Ceratopogonidae
BIOUG20566-E03	en	http://creativecommons.org/publicdomain/zero/1.0/ & http://www.canadensys.net/norms	University of Guelph	http://www.boldsystems.org/index.php/Public_RecordView?processid=RRSSA003-15	Biodiversity Institute of Ontario	BIOUG	Biodiversity Institute of Ontario (BIOUG)	Preserved Specimen	BIOUG20566-E03	BIOUG20566-E03		BIO Collections		A	Tissue	Vouchered:Registered Collection	RRSSA003-15		http://www.boldsystems.org/index.php/Public_RecordView?processid=RRSSA003-15|http://bins.boldsystems.org/index.php/Public_BarcodeCluster?clusteruri=BOLD:AAL7329|http://www.ncbi.nlm.nih.gov/nuccore/Pending (#4003)			Sweep Net	8/16/2015		Hardwood Forest	L#15RARE-0118	5 min sweep x4 collectors (1)|overcast|hardwood forest, agricultural			Canada	Ontario	Cambridge|rare Charitable Research Reserve|Site 1 - Field Edge Forest		332			rare Charitable Research Reserve	43.374	-80.354		GPS	Angela Telfer	BOLD ID Engine Manual	Dicrotendipes modestus (Say, 1823)	Arthropoda;Insecta;Diptera;Chironomidae;Chironominae;Dicrotendipes	Arthropoda	Insecta	Diptera	Chironomidae
BIOUG20566-E04	en	http://creativecommons.org/publicdomain/zero/1.0/ & http://www.canadensys.net/norms	University of Guelph	http://www.boldsystems.org/index.php/Public_RecordView?processid=RRBPA055-15	Biodiversity Institute of Ontario	BIOUG	Biodiversity Institute of Ontario (BIOUG)	Preserved Specimen	BIOUG20566-E04	BIOUG20566-E04		BIO Collections		A	Tissue	Vouchered:Registered Collection	RRBPA055-15		http://www.boldsystems.org/index.php/Public_RecordView?processid=RRBPA055-15|http://bins.boldsystems.org/index.php/Public_BarcodeCluster?clusteruri=BOLD:AAG7276|http://www.ncbi.nlm.nih.gov/nuccore/Pending (#4004)			Berlese Funnel	2015-04-24/2015-05-01		Grassland	L#15RARE-0018	Soil			Canada	Ontario	Cambridge|rare Charitable Research Reserve|Site 4 - Blair Flats, unburned prairie		264				43.385	-80.369		GPS	Angela Telfer	BOLD ID Engine Manual	Leptocera erythrocera (Becker, 1919)	Arthropoda;Insecta;Diptera;Sphaeroceridae;Limosininae;Leptocera	Arthropoda	Insecta	Diptera	Sphaeroceridae
BIOUG20566-E05	en	http://creativecommons.org/publicdomain/zero/1.0/ & http://www.canadensys.net/norms	University of Guelph	http://www.boldsystems.org/index.php/Public_RecordView?processid=RRSSA004-15	Biodiversity Institute of Ontario	BIOUG	Biodiversity Institute of Ontario (BIOUG)	Preserved Specimen	BIOUG20566-E05	BIOUG20566-E05		BIO Collections		A	Tissue	Vouchered:Registered Collection	RRSSA004-15		http://www.boldsystems.org/index.php/Public_RecordView?processid=RRSSA004-15|http://bins.boldsystems.org/index.php/Public_BarcodeCluster?clusteruri=BOLD:AAF9772|http://www.ncbi.nlm.nih.gov/nuccore/Pending (#4005)			Sweep Net	8/16/2015		Hardwood Forest	L#15RARE-0118	5 min sweep x4 collectors (1)|overcast|hardwood forest, agricultural			Canada	Ontario	Cambridge|rare Charitable Research Reserve|Site 1 - Field Edge Forest		332			rare Charitable Research Reserve	43.374	-80.354		GPS	Angela Telfer	BOLD ID Engine Manual		Arthropoda;Insecta;Diptera;Hybotidae;Tachydromiinae;Platypalpus	Arthropoda	Insecta	Diptera	Hybotidae
BIOUG20566-E06	en	http://creativecommons.org/publicdomain/zero/1.0/ & http://www.canadensys.net/norms	University of Guelph	http://www.boldsystems.org/index.php/Public_RecordView?processid=RRBPA056-15	Biodiversity Institute of Ontario	BIOUG	Biodiversity Institute of Ontario (BIOUG)	Preserved Specimen	BIOUG20566-E06	BIOUG20566-E06		BIO Collections		A	Tissue	Vouchered:Registered Collection	RRBPA056-15		http://www.boldsystems.org/index.php/Public_RecordView?processid=RRBPA056-15|http://bins.boldsystems.org/index.php/Public_BarcodeCluster?clusteruri=BOLD:AAP2717|http://www.ncbi.nlm.nih.gov/nuccore/Pending (#4004)			Berlese Funnel	2015-04-24/2015-05-01		Grassland	L#15RARE-0018	Soil			Canada	Ontario	Cambridge|rare Charitable Research Reserve|Site 4 - Blair Flats, unburned prairie		264				43.385	-80.369		GPS	Angela Telfer	BOLD ID Engine Manual	Homalactia harringtoni	Arthropoda;Insecta;Diptera;Tachinidae;Homalactia	Arthropoda	Insecta	Diptera	Tachinidae
BIOUG20566-E07	en	http://creativecommons.org/publicdomain/zero/1.0/ & http://www.canadensys.net/norms	University of Guelph	http://www.boldsystems.org/index.php/Public_RecordView?processid=RRSSA005-15	Biodiversity Institute of Ontario	BIOUG	Biodiversity Institute of Ontario (BIOUG)	Preserved Specimen	BIOUG20566-E07	BIOUG20566-E07		BIO Collections		A	Tissue	Vouchered:Registered Collection	RRSSA005-15		http://www.boldsystems.org/index.php/Public_RecordView?processid=RRSSA005-15|http://bins.boldsystems.org/index.php/Public_BarcodeCluster?clusteruri=BOLD:ACV3831|http://www.ncbi.nlm.nih.gov/nuccore/Pending (#4002)			Sweep Net	8/16/2015		Hardwood Forest	L#15RARE-0118	5 min sweep x4 collectors (1)|overcast|hardwood forest, agricultural			Canada	Ontario	Cambridge|rare Charitable Research Reserve|Site 1 - Field Edge Forest		332			rare Charitable Research Reserve	43.374	-80.354		GPS	Angela Telfer	BOLD ID Engine Manual		Arthropoda;Insecta;Diptera;Agromyzidae	Arthropoda	Insecta	Diptera	Agromyzidae
BIOUG20566-E08	en	http://creativecommons.org/publicdomain/zero/1.0/ & http://www.canadensys.net/norms	University of Guelph	http://www.boldsystems.org/index.php/Public_RecordView?processid=RRBPA057-15	Biodiversity Institute of Ontario	BIOUG	Biodiversity Institute of Ontario (BIOUG)	Preserved Specimen	BIOUG20566-E08	BIOUG20566-E08		BIO Collections		A	Tissue	Vouchered:Registered Collection	RRBPA057-15		http://www.boldsystems.org/index.php/Public_RecordView?processid=RRBPA057-15|http://bins.boldsystems.org/index.php/Public_BarcodeCluster?clusteruri=BOLD:AAN5662|http://www.ncbi.nlm.nih.gov/nuccore/Pending (#4003)			Berlese Funnel	2015-04-24/2015-05-01		Grassland	L#15RARE-0018	Soil			Canada	Ontario	Cambridge|rare Charitable Research Reserve|Site 4 - Blair Flats, unburned prairie		264				43.385	-80.369		GPS	Angela Telfer	BOLD ID Engine Manual		Arthropoda;Insecta;Diptera;Chloropidae	Arthropoda	Insecta	Diptera	Chloropidae
BIOUG20566-E09	en	http://creativecommons.org/publicdomain/zero/1.0/ & http://www.canadensys.net/norms	University of Guelph	http://www.boldsystems.org/index.php/Public_RecordView?processid=RRSSA006-15	Biodiversity Institute of Ontario	BIOUG	Biodiversity Institute of Ontario (BIOUG)	Preserved Specimen	BIOUG20566-E09	BIOUG20566-E09		BIO Collections		A	Tissue	Vouchered:Registered Collection	RRSSA006-15		http://www.boldsystems.org/index.php/Public_RecordView?processid=RRSSA006-15|http://bins.boldsystems.org/index.php/Public_BarcodeCluster?clusteruri=BOLD:AAG5473|http://www.ncbi.nlm.nih.gov/nuccore/Pending (#4005)			Sweep Net	8/16/2015		Hardwood Forest	L#15RARE-0118	5 min sweep x4 collectors (1)|overcast|hardwood forest, agricultural			Canada	Ontario	Cambridge|rare Charitable Research Reserve|Site 1 - Field Edge Forest		332			rare Charitable Research Reserve	43.374	-80.354		GPS	Angela Telfer	BOLD ID Engine Manual		Arthropoda;Insecta;Diptera;Chironomidae;Chironominae;Paratendipes	Arthropoda	Insecta	Diptera	Chironomidae
BIOUG20566-E10	en	http://creativecommons.org/publicdomain/zero/1.0/ & http://www.canadensys.net/norms	University of Guelph	http://www.boldsystems.org/index.php/Public_RecordView?processid=RRBPA058-15	Biodiversity Institute of Ontario	BIOUG	Biodiversity Institute of Ontario (BIOUG)	Preserved Specimen	BIOUG20566-E10	BIOUG20566-E10		BIO Collections		A	Tissue	Vouchered:Registered Collection	RRBPA058-15		http://www.boldsystems.org/index.php/Public_RecordView?processid=RRBPA058-15|http://bins.boldsystems.org/index.php/Public_BarcodeCluster?clusteruri=BOLD:AAN5542|http://www.ncbi.nlm.nih.gov/nuccore/Pending (#4004)			Berlese Funnel	2015-04-24/2015-05-01		Grassland	L#15RARE-0018	Soil			Canada	Ontario	Cambridge|rare Charitable Research Reserve|Site 4 - Blair Flats, unburned prairie		264				43.385	-80.369		GPS	Angela Telfer	BOLD ID Engine Manual		Arthropoda;Insecta;Diptera;Drosophilidae	Arthropoda	Insecta	Diptera	Drosophilidae
BIOUG20566-E11	en	http://creativecommons.org/publicdomain/zero/1.0/ & http://www.canadensys.net/norms	University of Guelph	http://www.boldsystems.org/index.php/Public_RecordView?processid=RRSSA007-15	Biodiversity Institute of Ontario	BIOUG	Biodiversity Institute of Ontario (BIOUG)	Preserved Specimen	BIOUG20566-E11	BIOUG20566-E11		BIO Collections		A	Tissue	Vouchered:Registered Collection	RRSSA007-15		http://www.boldsystems.org/index.php/Public_RecordView?processid=RRSSA007-15|http://bins.boldsystems.org/index.php/Public_BarcodeCluster?clusteruri=BOLD:AAG8493|http://www.ncbi.nlm.nih.gov/nuccore/Pending (#4004)			Sweep Net	8/16/2015		Hardwood Forest	L#15RARE-0118	5 min sweep x4 collectors (1)|overcast|hardwood forest, agricultural			Canada	Ontario	Cambridge|rare Charitable Research Reserve|Site 1 - Field Edge Forest		332			rare Charitable Research Reserve	43.374	-80.354		GPS	Angela Telfer	BOLD ID Engine Manual		Arthropoda;Insecta;Diptera;Drosophilidae;Drosophilinae	Arthropoda	Insecta	Diptera	Drosophilidae
BIOUG20566-E12	en	http://creativecommons.org/publicdomain/zero/1.0/ & http://www.canadensys.net/norms	University of Guelph	http://www.boldsystems.org/index.php/Public_RecordView?processid=RRBPA059-15	Biodiversity Institute of Ontario	BIOUG	Biodiversity Institute of Ontario (BIOUG)	Preserved Specimen	BIOUG20566-E12	BIOUG20566-E12		BIO Collections		A	Tissue	Vouchered:Registered Collection	RRBPA059-15		http://www.boldsystems.org/index.php/Public_RecordView?processid=RRBPA059-15|http://bins.boldsystems.org/index.php/Public_BarcodeCluster?clusteruri=BOLD:AAG8493|http://www.ncbi.nlm.nih.gov/nuccore/Pending (#4004)			Berlese Funnel	2015-04-24/2015-05-01		Grassland	L#15RARE-0018	Soil			Canada	Ontario	Cambridge|rare Charitable Research Reserve|Site 4 - Blair Flats, unburned prairie		264				43.385	-80.369		GPS	Angela Telfer	BOLD ID Engine Manual		Arthropoda;Insecta;Diptera;Drosophilidae;Drosophilinae	Arthropoda	Insecta	Diptera	Drosophilidae
BIOUG20566-F02	en	http://creativecommons.org/publicdomain/zero/1.0/ & http://www.canadensys.net/norms	University of Guelph	http://www.boldsystems.org/index.php/Public_RecordView?processid=RRBPA060-15	Biodiversity Institute of Ontario	BIOUG	Biodiversity Institute of Ontario (BIOUG)	Preserved Specimen	BIOUG20566-F02	BIOUG20566-F02		BIO Collections		A	Tissue	Vouchered:Registered Collection	RRBPA060-15		http://www.boldsystems.org/index.php/Public_RecordView?processid=RRBPA060-15|http://bins.boldsystems.org/index.php/Public_BarcodeCluster?clusteruri=BOLD:AAZ0144|http://www.ncbi.nlm.nih.gov/nuccore/Pending (#4003)			Berlese Funnel	2015-04-24/2015-05-01		Grassland	L#15RARE-0018	Soil			Canada	Ontario	Cambridge|rare Charitable Research Reserve|Site 4 - Blair Flats, unburned prairie		264				43.385	-80.369		GPS	Angela Telfer	BOLD ID Engine Manual		Arthropoda;Insecta;Diptera;Chironomidae;Chironominae;Chironomus	Arthropoda	Insecta	Diptera	Chironomidae
BIOUG20566-F03	en	http://creativecommons.org/publicdomain/zero/1.0/ & http://www.canadensys.net/norms	University of Guelph	http://www.boldsystems.org/index.php/Public_RecordView?processid=RRSSA009-15	Biodiversity Institute of Ontario	BIOUG	Biodiversity Institute of Ontario (BIOUG)	Preserved Specimen	BIOUG20566-F03	BIOUG20566-F03		BIO Collections		A	Tissue	Vouchered:Registered Collection	RRSSA009-15		http://www.boldsystems.org/index.php/Public_RecordView?processid=RRSSA009-15|http://bins.boldsystems.org/index.php/Public_BarcodeCluster?clusteruri=BOLD:AAG5473|http://www.ncbi.nlm.nih.gov/nuccore/Pending (#4005)			Sweep Net	8/16/2015		Hardwood Forest	L#15RARE-0118	5 min sweep x4 collectors (1)|overcast|hardwood forest, agricultural			Canada	Ontario	Cambridge|rare Charitable Research Reserve|Site 1 - Field Edge Forest		332			rare Charitable Research Reserve	43.374	-80.354		GPS	Angela Telfer	BOLD ID Engine Manual		Arthropoda;Insecta;Diptera;Chironomidae;Chironominae;Paratendipes	Arthropoda	Insecta	Diptera	Chironomidae
BIOUG20566-F04	en	http://creativecommons.org/publicdomain/zero/1.0/ & http://www.canadensys.net/norms	University of Guelph	http://www.boldsystems.org/index.php/Public_RecordView?processid=RRBPA061-15	Biodiversity Institute of Ontario	BIOUG	Biodiversity Institute of Ontario (BIOUG)	Preserved Specimen	BIOUG20566-F04	BIOUG20566-F04		BIO Collections		A	Tissue	Vouchered:Registered Collection	RRBPA061-15		http://www.boldsystems.org/index.php/Public_RecordView?processid=RRBPA061-15|http://bins.boldsystems.org/index.php/Public_BarcodeCluster?clusteruri=BOLD:AAG8493|http://www.ncbi.nlm.nih.gov/nuccore/Pending (#4004)			Berlese Funnel	2015-04-24/2015-05-01		Grassland	L#15RARE-0018	Soil			Canada	Ontario	Cambridge|rare Charitable Research Reserve|Site 4 - Blair Flats, unburned prairie		264				43.385	-80.369		GPS	Angela Telfer	BOLD ID Engine Manual		Arthropoda;Insecta;Diptera;Drosophilidae;Drosophilinae	Arthropoda	Insecta	Diptera	Drosophilidae
BIOUG20566-F05	en	http://creativecommons.org/publicdomain/zero/1.0/ & http://www.canadensys.net/norms	University of Guelph	http://www.boldsystems.org/index.php/Public_RecordView?processid=RRSSA010-15	Biodiversity Institute of Ontario	BIOUG	Biodiversity Institute of Ontario (BIOUG)	Preserved Specimen	BIOUG20566-F05	BIOUG20566-F05		BIO Collections		A	Tissue	Vouchered:Registered Collection	RRSSA010-15		http://www.boldsystems.org/index.php/Public_RecordView?processid=RRSSA010-15|http://bins.boldsystems.org/index.php/Public_BarcodeCluster?clusteruri=BOLD:ACP4736			Sweep Net	8/16/2015		Hardwood Forest	L#15RARE-0118	5 min sweep x4 collectors (1)|overcast|hardwood forest, agricultural			Canada	Ontario	Cambridge|rare Charitable Research Reserve|Site 1 - Field Edge Forest		332			rare Charitable Research Reserve	43.374	-80.354		GPS	Angela Telfer	BOLD ID Engine Manual	Smittia sp. 8ES	Arthropoda;Insecta;Diptera;Chironomidae;Orthocladiinae;Smittia	Arthropoda	Insecta	Diptera	Chironomidae
BIOUG20566-F06	en	http://creativecommons.org/publicdomain/zero/1.0/ & http://www.canadensys.net/norms	University of Guelph	http://www.boldsystems.org/index.php/Public_RecordView?processid=RRBPA062-15	Biodiversity Institute of Ontario	BIOUG	Biodiversity Institute of Ontario (BIOUG)	Preserved Specimen	BIOUG20566-F06	BIOUG20566-F06		BIO Collections		A	Tissue	Vouchered:Registered Collection	RRBPA062-15		http://www.boldsystems.org/index.php/Public_RecordView?processid=RRBPA062-15|http://bins.boldsystems.org/index.php/Public_BarcodeCluster?clusteruri=BOLD:AAG0996|http://www.ncbi.nlm.nih.gov/nuccore/Pending (#4003)			Berlese Funnel	2015-04-24/2015-05-01		Grassland	L#15RARE-0018	Soil			Canada	Ontario	Cambridge|rare Charitable Research Reserve|Site 4 - Blair Flats, unburned prairie		264				43.385	-80.369		GPS	Angela Telfer	BOLD ID Engine Manual		Arthropoda;Insecta;Diptera;Chironomidae;Orthocladiinae;Cricotopus	Arthropoda	Insecta	Diptera	Chironomidae
BIOUG20566-F07	en	http://creativecommons.org/publicdomain/zero/1.0/ & http://www.canadensys.net/norms	University of Guelph	http://www.boldsystems.org/index.php/Public_RecordView?processid=RRSSA011-15	Biodiversity Institute of Ontario	BIOUG	Biodiversity Institute of Ontario (BIOUG)	Preserved Specimen	BIOUG20566-F07	BIOUG20566-F07		BIO Collections		A	Tissue	Vouchered:Registered Collection	RRSSA011-15		http://www.boldsystems.org/index.php/Public_RecordView?processid=RRSSA011-15|http://bins.boldsystems.org/index.php/Public_BarcodeCluster?clusteruri=BOLD:AAG7276|http://www.ncbi.nlm.nih.gov/nuccore/Pending (#4004)			Sweep Net	8/16/2015		Hardwood Forest	L#15RARE-0118	5 min sweep x4 collectors (1)|overcast|hardwood forest, agricultural			Canada	Ontario	Cambridge|rare Charitable Research Reserve|Site 1 - Field Edge Forest		332			rare Charitable Research Reserve	43.374	-80.354		GPS	Angela Telfer	BOLD ID Engine Manual	Leptocera erythrocera (Becker, 1919)	Arthropoda;Insecta;Diptera;Sphaeroceridae;Limosininae;Leptocera	Arthropoda	Insecta	Diptera	Sphaeroceridae
BIOUG20566-F08	en	http://creativecommons.org/publicdomain/zero/1.0/ & http://www.canadensys.net/norms	University of Guelph	http://www.boldsystems.org/index.php/Public_RecordView?processid=RRBPA063-15	Biodiversity Institute of Ontario	BIOUG	Biodiversity Institute of Ontario (BIOUG)	Preserved Specimen	BIOUG20566-F08	BIOUG20566-F08		BIO Collections		A	Tissue	Vouchered:Registered Collection	RRBPA063-15		http://www.boldsystems.org/index.php/Public_RecordView?processid=RRBPA063-15|http://bins.boldsystems.org/index.php/Public_BarcodeCluster?clusteruri=BOLD:AAC0706|http://www.ncbi.nlm.nih.gov/nuccore/Pending (#4003)			Berlese Funnel	2015-04-24/2015-05-01		Grassland	L#15RARE-0018	Soil			Canada	Ontario	Cambridge|rare Charitable Research Reserve|Site 4 - Blair Flats, unburned prairie		264				43.385	-80.369		GPS	Angela Telfer	BOLD ID Engine Manual	Dicrotendipes tritomus (Kieffer, 1916)	Arthropoda;Insecta;Diptera;Chironomidae;Chironominae;Dicrotendipes	Arthropoda	Insecta	Diptera	Chironomidae
BIOUG20566-F09	en	http://creativecommons.org/publicdomain/zero/1.0/ & http://www.canadensys.net/norms	University of Guelph	http://www.boldsystems.org/index.php/Public_RecordView?processid=RRSSA012-15	Biodiversity Institute of Ontario	BIOUG	Biodiversity Institute of Ontario (BIOUG)	Preserved Specimen	BIOUG20566-F09	BIOUG20566-F09		BIO Collections		A	Tissue	Vouchered:Registered Collection	RRSSA012-15		http://www.boldsystems.org/index.php/Public_RecordView?processid=RRSSA012-15|http://bins.boldsystems.org/index.php/Public_BarcodeCluster?clusteruri=BOLD:ABW4424|http://www.ncbi.nlm.nih.gov/nuccore/Pending (#4003)			Sweep Net	8/16/2015		Hardwood Forest	L#15RARE-0118	5 min sweep x4 collectors (1)|overcast|hardwood forest, agricultural			Canada	Ontario	Cambridge|rare Charitable Research Reserve|Site 1 - Field Edge Forest		332			rare Charitable Research Reserve	43.374	-80.354		GPS	Angela Telfer	BOLD ID Engine Manual		Arthropoda;Insecta;Diptera;Limoniidae;Limoniinae;Dicranomyia	Arthropoda	Insecta	Diptera	Limoniidae
BIOUG20566-F10	en	http://creativecommons.org/publicdomain/zero/1.0/ & http://www.canadensys.net/norms	University of Guelph	http://www.boldsystems.org/index.php/Public_RecordView?processid=RRBPA064-15	Biodiversity Institute of Ontario	BIOUG	Biodiversity Institute of Ontario (BIOUG)	Preserved Specimen	BIOUG20566-F10	BIOUG20566-F10		BIO Collections		A	Tissue	Vouchered:Registered Collection	RRBPA064-15		http://www.boldsystems.org/index.php/Public_RecordView?processid=RRBPA064-15|http://bins.boldsystems.org/index.php/Public_BarcodeCluster?clusteruri=BOLD:ABY0801|http://www.ncbi.nlm.nih.gov/nuccore/Pending (#4002)			Berlese Funnel	2015-04-24/2015-05-01		Grassland	L#15RARE-0018	Soil			Canada	Ontario	Cambridge|rare Charitable Research Reserve|Site 4 - Blair Flats, unburned prairie		264				43.385	-80.369		GPS	Angela Telfer	BOLD ID Engine Manual	Athyroglossa granulosa	Arthropoda;Insecta;Diptera;Ephydridae;Psilopinae;Athyroglossa	Arthropoda	Insecta	Diptera	Ephydridae
BIOUG20566-F11	en	http://creativecommons.org/publicdomain/zero/1.0/ & http://www.canadensys.net/norms	University of Guelph	http://www.boldsystems.org/index.php/Public_RecordView?processid=RRSSA013-15	Biodiversity Institute of Ontario	BIOUG	Biodiversity Institute of Ontario (BIOUG)	Preserved Specimen	BIOUG20566-F11	BIOUG20566-F11		BIO Collections		A	Tissue	Vouchered:Registered Collection	RRSSA013-15		http://www.boldsystems.org/index.php/Public_RecordView?processid=RRSSA013-15|http://bins.boldsystems.org/index.php/Public_BarcodeCluster?clusteruri=BOLD:AAH4182|http://www.ncbi.nlm.nih.gov/nuccore/Pending (#4003)			Sweep Net	8/16/2015		Hardwood Forest	L#15RARE-0118	5 min sweep x4 collectors (1)|overcast|hardwood forest, agricultural			Canada	Ontario	Cambridge|rare Charitable Research Reserve|Site 1 - Field Edge Forest		332			rare Charitable Research Reserve	43.374	-80.354		GPS	Angela Telfer	BOLD ID Engine Manual		Arthropoda;Insecta;Diptera;Chloropidae	Arthropoda	Insecta	Diptera	Chloropidae
BIOUG20566-F12	en	http://creativecommons.org/publicdomain/zero/1.0/ & http://www.canadensys.net/norms	University of Guelph	http://www.boldsystems.org/index.php/Public_RecordView?processid=RRBPA065-15	Biodiversity Institute of Ontario	BIOUG	Biodiversity Institute of Ontario (BIOUG)	Preserved Specimen	BIOUG20566-F12	BIOUG20566-F12		BIO Collections		A	Tissue	Vouchered:Registered Collection	RRBPA065-15		http://www.boldsystems.org/index.php/Public_RecordView?processid=RRBPA065-15|http://bins.boldsystems.org/index.php/Public_BarcodeCluster?clusteruri=BOLD:AAC1222|http://www.ncbi.nlm.nih.gov/nuccore/Pending (#4002)			Berlese Funnel	2015-04-24/2015-05-01		Grassland	L#15RARE-0018	Soil			Canada	Ontario	Cambridge|rare Charitable Research Reserve|Site 4 - Blair Flats, unburned prairie		264				43.385	-80.369		GPS	Angela Telfer	BOLD ID Engine Manual	Aedes cinereus (Meigen, 1818)	Arthropoda;Insecta;Diptera;Culicidae;Culicinae;Aedes	Arthropoda	Insecta	Diptera	Culicidae
BIOUG20566-G01	en	http://creativecommons.org/publicdomain/zero/1.0/ & http://www.canadensys.net/norms	University of Guelph	http://www.boldsystems.org/index.php/Public_RecordView?processid=RRSSA014-15	Biodiversity Institute of Ontario	BIOUG	Biodiversity Institute of Ontario (BIOUG)	Preserved Specimen	BIOUG20566-G01	BIOUG20566-G01		BIO Collections		A	Tissue	Vouchered:Registered Collection	RRSSA014-15		http://www.boldsystems.org/index.php/Public_RecordView?processid=RRSSA014-15|http://bins.boldsystems.org/index.php/Public_BarcodeCluster?clusteruri=BOLD:AAZ5511|http://www.ncbi.nlm.nih.gov/nuccore/Pending (#4003)			Sweep Net	8/16/2015		Hardwood Forest	L#15RARE-0118	5 min sweep x4 collectors (1)|overcast|hardwood forest, agricultural			Canada	Ontario	Cambridge|rare Charitable Research Reserve|Site 1 - Field Edge Forest		332			rare Charitable Research Reserve	43.374	-80.354		GPS	Angela Telfer	BOLD ID Engine Manual		Arthropoda;Insecta;Diptera;Chironomidae;Chironominae	Arthropoda	Insecta	Diptera	Chironomidae
BIOUG20566-G02	en	http://creativecommons.org/publicdomain/zero/1.0/ & http://www.canadensys.net/norms	University of Guelph	http://www.boldsystems.org/index.php/Public_RecordView?processid=RRBPA066-15	Biodiversity Institute of Ontario	BIOUG	Biodiversity Institute of Ontario (BIOUG)	Preserved Specimen	BIOUG20566-G02	BIOUG20566-G02		BIO Collections		A	Tissue	Vouchered:Registered Collection	RRBPA066-15		http://www.boldsystems.org/index.php/Public_RecordView?processid=RRBPA066-15|http://bins.boldsystems.org/index.php/Public_BarcodeCluster?clusteruri=BOLD:AAG8493|http://www.ncbi.nlm.nih.gov/nuccore/Pending (#4004)			Berlese Funnel	2015-04-24/2015-05-01		Grassland	L#15RARE-0018	Soil			Canada	Ontario	Cambridge|rare Charitable Research Reserve|Site 4 - Blair Flats, unburned prairie		264				43.385	-80.369		GPS	Angela Telfer	BOLD ID Engine Manual		Arthropoda;Insecta;Diptera;Drosophilidae;Drosophilinae	Arthropoda	Insecta	Diptera	Drosophilidae
BIOUG20566-G03	en	http://creativecommons.org/publicdomain/zero/1.0/ & http://www.canadensys.net/norms	University of Guelph	http://www.boldsystems.org/index.php/Public_RecordView?processid=RRSSA015-15	Biodiversity Institute of Ontario	BIOUG	Biodiversity Institute of Ontario (BIOUG)	Preserved Specimen	BIOUG20566-G03	BIOUG20566-G03		BIO Collections		A	Tissue	Vouchered:Registered Collection	RRSSA015-15		http://www.boldsystems.org/index.php/Public_RecordView?processid=RRSSA015-15|http://bins.boldsystems.org/index.php/Public_BarcodeCluster?clusteruri=BOLD:AAF9772			Sweep Net	8/16/2015		Hardwood Forest	L#15RARE-0118	5 min sweep x4 collectors (1)|overcast|hardwood forest, agricultural			Canada	Ontario	Cambridge|rare Charitable Research Reserve|Site 1 - Field Edge Forest		332			rare Charitable Research Reserve	43.374	-80.354		GPS	Angela Telfer	BOLD ID Engine Manual		Arthropoda;Insecta;Diptera;Hybotidae;Tachydromiinae;Platypalpus	Arthropoda	Insecta	Diptera	Hybotidae
BIOUG20566-G04	en	http://creativecommons.org/publicdomain/zero/1.0/ & http://www.canadensys.net/norms	University of Guelph	http://www.boldsystems.org/index.php/Public_RecordView?processid=RRBPA067-15	Biodiversity Institute of Ontario	BIOUG	Biodiversity Institute of Ontario (BIOUG)	Preserved Specimen	BIOUG20566-G04	BIOUG20566-G04		BIO Collections		A	Tissue	Vouchered:Registered Collection	RRBPA067-15		http://www.boldsystems.org/index.php/Public_RecordView?processid=RRBPA067-15|http://bins.boldsystems.org/index.php/Public_BarcodeCluster?clusteruri=BOLD:AAB1098|http://www.ncbi.nlm.nih.gov/nuccore/Pending (#4002)			Berlese Funnel	2015-04-24/2015-05-01		Grassland	L#15RARE-0018	Soil			Canada	Ontario	Cambridge|rare Charitable Research Reserve|Site 4 - Blair Flats, unburned prairie		264				43.385	-80.369		GPS	Angela Telfer	BOLD ID Engine Manual		Arthropoda;Insecta;Diptera;Culicidae;Culicinae;Aedes	Arthropoda	Insecta	Diptera	Culicidae
BIOUG20566-G05	en	http://creativecommons.org/publicdomain/zero/1.0/ & http://www.canadensys.net/norms	University of Guelph	http://www.boldsystems.org/index.php/Public_RecordView?processid=RRSSA016-15	Biodiversity Institute of Ontario	BIOUG	Biodiversity Institute of Ontario (BIOUG)	Preserved Specimen	BIOUG20566-G05	BIOUG20566-G05		BIO Collections		A	Tissue	Vouchered:Registered Collection	RRSSA016-15		http://www.boldsystems.org/index.php/Public_RecordView?processid=RRSSA016-15|http://bins.boldsystems.org/index.php/Public_BarcodeCluster?clusteruri=BOLD:AAZ0144|http://www.ncbi.nlm.nih.gov/nuccore/Pending (#4003)			Sweep Net	8/16/2015		Hardwood Forest	L#15RARE-0118	5 min sweep x4 collectors (1)|overcast|hardwood forest, agricultural			Canada	Ontario	Cambridge|rare Charitable Research Reserve|Site 1 - Field Edge Forest		332			rare Charitable Research Reserve	43.374	-80.354		GPS	Angela Telfer	BOLD ID Engine Manual		Arthropoda;Insecta;Diptera;Chironomidae;Chironominae;Chironomus	Arthropoda	Insecta	Diptera	Chironomidae
BIOUG20566-G06	en	http://creativecommons.org/publicdomain/zero/1.0/ & http://www.canadensys.net/norms	University of Guelph	http://www.boldsystems.org/index.php/Public_RecordView?processid=RRBPA068-15	Biodiversity Institute of Ontario	BIOUG	Biodiversity Institute of Ontario (BIOUG)	Preserved Specimen	BIOUG20566-G06	BIOUG20566-G06		BIO Collections		A	Tissue	Vouchered:Registered Collection	RRBPA068-15		http://www.boldsystems.org/index.php/Public_RecordView?processid=RRBPA068-15|http://bins.boldsystems.org/index.php/Public_BarcodeCluster?clusteruri=BOLD:AAE2703|http://www.ncbi.nlm.nih.gov/nuccore/Pending (#4003)			Berlese Funnel	2015-04-24/2015-05-01		Grassland	L#15RARE-0018	Soil			Canada	Ontario	Cambridge|rare Charitable Research Reserve|Site 4 - Blair Flats, unburned prairie		264				43.385	-80.369		GPS	Angela Telfer	BOLD ID Engine Manual	Chymomyza amoena (Loew, 1862)	Arthropoda;Insecta;Diptera;Drosophilidae;Drosophilinae;Chymomyza	Arthropoda	Insecta	Diptera	Drosophilidae
BIOUG20566-G07	en	http://creativecommons.org/publicdomain/zero/1.0/ & http://www.canadensys.net/norms	University of Guelph	http://www.boldsystems.org/index.php/Public_RecordView?processid=RRSSA017-15	Biodiversity Institute of Ontario	BIOUG	Biodiversity Institute of Ontario (BIOUG)	Preserved Specimen	BIOUG20566-G07	BIOUG20566-G07		BIO Collections		A	Tissue	Vouchered:Registered Collection	RRSSA017-15		http://www.boldsystems.org/index.php/Public_RecordView?processid=RRSSA017-15|http://bins.boldsystems.org/index.php/Public_BarcodeCluster?clusteruri=BOLD:AAN5429|http://www.ncbi.nlm.nih.gov/nuccore/Pending (#4002)			Sweep Net	8/16/2015		Hardwood Forest	L#15RARE-0118	5 min sweep x4 collectors (1)|overcast|hardwood forest, agricultural			Canada	Ontario	Cambridge|rare Charitable Research Reserve|Site 1 - Field Edge Forest		332			rare Charitable Research Reserve	43.374	-80.354		GPS	Angela Telfer	BOLD ID Engine Manual		Arthropoda;Insecta;Diptera;Agromyzidae	Arthropoda	Insecta	Diptera	Agromyzidae
BIOUG20566-G08	en	http://creativecommons.org/publicdomain/zero/1.0/ & http://www.canadensys.net/norms	University of Guelph	http://www.boldsystems.org/index.php/Public_RecordView?processid=RRBPA069-15	Biodiversity Institute of Ontario	BIOUG	Biodiversity Institute of Ontario (BIOUG)	Preserved Specimen	BIOUG20566-G08	BIOUG20566-G08		BIO Collections		A	Tissue	Vouchered:Registered Collection	RRBPA069-15		http://www.boldsystems.org/index.php/Public_RecordView?processid=RRBPA069-15|http://bins.boldsystems.org/index.php/Public_BarcodeCluster?clusteruri=BOLD:AAE2703|http://www.ncbi.nlm.nih.gov/nuccore/Pending (#4003)			Berlese Funnel	2015-04-24/2015-05-01		Grassland	L#15RARE-0018	Soil			Canada	Ontario	Cambridge|rare Charitable Research Reserve|Site 4 - Blair Flats, unburned prairie		264				43.385	-80.369		GPS	Angela Telfer	BOLD ID Engine Manual	Chymomyza amoena (Loew, 1862)	Arthropoda;Insecta;Diptera;Drosophilidae;Drosophilinae;Chymomyza	Arthropoda	Insecta	Diptera	Drosophilidae
BIOUG20566-G09	en	http://creativecommons.org/publicdomain/zero/1.0/ & http://www.canadensys.net/norms	University of Guelph	http://www.boldsystems.org/index.php/Public_RecordView?processid=RRSSA018-15	Biodiversity Institute of Ontario	BIOUG	Biodiversity Institute of Ontario (BIOUG)	Preserved Specimen	BIOUG20566-G09	BIOUG20566-G09		BIO Collections		A	Tissue	Vouchered:Registered Collection	RRSSA018-15		http://www.boldsystems.org/index.php/Public_RecordView?processid=RRSSA018-15|http://bins.boldsystems.org/index.php/Public_BarcodeCluster?clusteruri=BOLD:AAG8493|http://www.ncbi.nlm.nih.gov/nuccore/Pending (#4004)			Sweep Net	8/16/2015		Hardwood Forest	L#15RARE-0118	5 min sweep x4 collectors (1)|overcast|hardwood forest, agricultural			Canada	Ontario	Cambridge|rare Charitable Research Reserve|Site 1 - Field Edge Forest		332			rare Charitable Research Reserve	43.374	-80.354		GPS	Angela Telfer	BOLD ID Engine Manual		Arthropoda;Insecta;Diptera;Drosophilidae;Drosophilinae	Arthropoda	Insecta	Diptera	Drosophilidae
BIOUG20566-G10	en	http://creativecommons.org/publicdomain/zero/1.0/ & http://www.canadensys.net/norms	University of Guelph	http://www.boldsystems.org/index.php/Public_RecordView?processid=RRBPA070-15	Biodiversity Institute of Ontario	BIOUG	Biodiversity Institute of Ontario (BIOUG)	Preserved Specimen	BIOUG20566-G10	BIOUG20566-G10		BIO Collections		A	Tissue	Vouchered:Registered Collection	RRBPA070-15		http://www.boldsystems.org/index.php/Public_RecordView?processid=RRBPA070-15|http://bins.boldsystems.org/index.php/Public_BarcodeCluster?clusteruri=BOLD:AAF9772			Berlese Funnel	2015-04-24/2015-05-01		Grassland	L#15RARE-0018	Soil			Canada	Ontario	Cambridge|rare Charitable Research Reserve|Site 4 - Blair Flats, unburned prairie		264				43.385	-80.369		GPS	Angela Telfer	BOLD ID Engine Manual		Arthropoda;Insecta;Diptera;Hybotidae;Tachydromiinae;Platypalpus	Arthropoda	Insecta	Diptera	Hybotidae
BIOUG20566-G11	en	http://creativecommons.org/publicdomain/zero/1.0/ & http://www.canadensys.net/norms	University of Guelph	http://www.boldsystems.org/index.php/Public_RecordView?processid=RRSSA019-15	Biodiversity Institute of Ontario	BIOUG	Biodiversity Institute of Ontario (BIOUG)	Preserved Specimen	BIOUG20566-G11	BIOUG20566-G11		BIO Collections		A	Tissue	Vouchered:Registered Collection	RRSSA019-15		http://www.boldsystems.org/index.php/Public_RecordView?processid=RRSSA019-15|http://bins.boldsystems.org/index.php/Public_BarcodeCluster?clusteruri=BOLD:AAZ0144|http://www.ncbi.nlm.nih.gov/nuccore/Pending (#4003)			Sweep Net	8/16/2015		Hardwood Forest	L#15RARE-0118	5 min sweep x4 collectors (1)|overcast|hardwood forest, agricultural			Canada	Ontario	Cambridge|rare Charitable Research Reserve|Site 1 - Field Edge Forest		332			rare Charitable Research Reserve	43.374	-80.354		GPS	Angela Telfer	BOLD ID Engine Manual		Arthropoda;Insecta;Diptera;Chironomidae;Chironominae;Chironomus	Arthropoda	Insecta	Diptera	Chironomidae
BIOUG20566-G12	en	http://creativecommons.org/publicdomain/zero/1.0/ & http://www.canadensys.net/norms	University of Guelph	http://www.boldsystems.org/index.php/Public_RecordView?processid=RRBPA071-15	Biodiversity Institute of Ontario	BIOUG	Biodiversity Institute of Ontario (BIOUG)	Preserved Specimen	BIOUG20566-G12	BIOUG20566-G12		BIO Collections		A	Tissue	Vouchered:Registered Collection	RRBPA071-15		http://www.boldsystems.org/index.php/Public_RecordView?processid=RRBPA071-15|http://bins.boldsystems.org/index.php/Public_BarcodeCluster?clusteruri=BOLD:AAU6535|http://www.ncbi.nlm.nih.gov/nuccore/Pending (#4003)			Berlese Funnel	2015-04-24/2015-05-01		Grassland	L#15RARE-0018	Soil			Canada	Ontario	Cambridge|rare Charitable Research Reserve|Site 4 - Blair Flats, unburned prairie		264				43.385	-80.369		GPS	Angela Telfer	BOLD ID Engine Manual		Arthropoda;Insecta;Diptera;Ceratopogonidae;Dasyheleinae;Dasyhelea	Arthropoda	Insecta	Diptera	Ceratopogonidae
BIOUG20566-H01	en	http://creativecommons.org/publicdomain/zero/1.0/ & http://www.canadensys.net/norms	University of Guelph	http://www.boldsystems.org/index.php/Public_RecordView?processid=RRSSA020-15	Biodiversity Institute of Ontario	BIOUG	Biodiversity Institute of Ontario (BIOUG)	Preserved Specimen	BIOUG20566-H01	BIOUG20566-H01		BIO Collections		A	Tissue	Vouchered:Registered Collection	RRSSA020-15		http://www.boldsystems.org/index.php/Public_RecordView?processid=RRSSA020-15|http://bins.boldsystems.org/index.php/Public_BarcodeCluster?clusteruri=BOLD:AAG0920			Sweep Net	8/16/2015		Hardwood Forest	L#15RARE-0118	5 min sweep x4 collectors (1)|overcast|hardwood forest, agricultural			Canada	Ontario	Cambridge|rare Charitable Research Reserve|Site 1 - Field Edge Forest		332			rare Charitable Research Reserve	43.374	-80.354		GPS	Angela Telfer	BOLD ID Engine Manual		Arthropoda;Insecta;Diptera;Chironomidae;Chironominae;Tribelos	Arthropoda	Insecta	Diptera	Chironomidae
BIOUG20566-H02	en	http://creativecommons.org/publicdomain/zero/1.0/ & http://www.canadensys.net/norms	University of Guelph	http://www.boldsystems.org/index.php/Public_RecordView?processid=RRBPA072-15	Biodiversity Institute of Ontario	BIOUG	Biodiversity Institute of Ontario (BIOUG)	Preserved Specimen	BIOUG20566-H02	BIOUG20566-H02		BIO Collections		A	Tissue	Vouchered:Registered Collection	RRBPA072-15		http://www.boldsystems.org/index.php/Public_RecordView?processid=RRBPA072-15|http://bins.boldsystems.org/index.php/Public_BarcodeCluster?clusteruri=BOLD:AAM9252|http://www.ncbi.nlm.nih.gov/nuccore/Pending (#4002)			Berlese Funnel	2015-04-24/2015-05-01		Grassland	L#15RARE-0018	Soil			Canada	Ontario	Cambridge|rare Charitable Research Reserve|Site 4 - Blair Flats, unburned prairie		264				43.385	-80.369		GPS	Angela Telfer	BOLD ID Engine Manual	Bradysia vagans	Arthropoda;Insecta;Diptera;Sciaridae;Bradysia	Arthropoda	Insecta	Diptera	Sciaridae
BIOUG20566-H03	en	http://creativecommons.org/publicdomain/zero/1.0/ & http://www.canadensys.net/norms	University of Guelph	http://www.boldsystems.org/index.php/Public_RecordView?processid=RRSSA021-15	Biodiversity Institute of Ontario	BIOUG	Biodiversity Institute of Ontario (BIOUG)	Preserved Specimen	BIOUG20566-H03	BIOUG20566-H03		BIO Collections		A	Tissue	Vouchered:Registered Collection	RRSSA021-15		http://www.boldsystems.org/index.php/Public_RecordView?processid=RRSSA021-15|http://bins.boldsystems.org/index.php/Public_BarcodeCluster?clusteruri=BOLD:AAF9772|http://www.ncbi.nlm.nih.gov/nuccore/Pending (#4005)			Sweep Net	8/16/2015		Hardwood Forest	L#15RARE-0118	5 min sweep x4 collectors (1)|overcast|hardwood forest, agricultural			Canada	Ontario	Cambridge|rare Charitable Research Reserve|Site 1 - Field Edge Forest		332			rare Charitable Research Reserve	43.374	-80.354		GPS	Angela Telfer	BOLD ID Engine Manual		Arthropoda;Insecta;Diptera;Hybotidae;Tachydromiinae;Platypalpus	Arthropoda	Insecta	Diptera	Hybotidae
BIOUG20566-H04	en	http://creativecommons.org/publicdomain/zero/1.0/ & http://www.canadensys.net/norms	University of Guelph	http://www.boldsystems.org/index.php/Public_RecordView?processid=RRBPA073-15	Biodiversity Institute of Ontario	BIOUG	Biodiversity Institute of Ontario (BIOUG)	Preserved Specimen	BIOUG20566-H04	BIOUG20566-H04		BIO Collections		A	Tissue	Vouchered:Registered Collection	RRBPA073-15		http://www.boldsystems.org/index.php/Public_RecordView?processid=RRBPA073-15|http://bins.boldsystems.org/index.php/Public_BarcodeCluster?clusteruri=BOLD:AAF4394|http://www.ncbi.nlm.nih.gov/nuccore/Pending (#4003)			Berlese Funnel	2015-04-24/2015-05-01		Grassland	L#15RARE-0018	Soil			Canada	Ontario	Cambridge|rare Charitable Research Reserve|Site 4 - Blair Flats, unburned prairie		264				43.385	-80.369		GPS	Angela Telfer	BOLD ID Engine Manual	Clusia czernyi (Johnson, 1913)	Arthropoda;Insecta;Diptera;Clusiidae;Clusiinae;Clusia	Arthropoda	Insecta	Diptera	Clusiidae
BIOUG20566-H05	en	http://creativecommons.org/publicdomain/zero/1.0/ & http://www.canadensys.net/norms	University of Guelph	http://www.boldsystems.org/index.php/Public_RecordView?processid=RRSSA022-15	Biodiversity Institute of Ontario	BIOUG	Biodiversity Institute of Ontario (BIOUG)	Preserved Specimen	BIOUG20566-H05	BIOUG20566-H05		BIO Collections		A	Tissue	Vouchered:Registered Collection	RRSSA022-15		http://www.boldsystems.org/index.php/Public_RecordView?processid=RRSSA022-15|http://bins.boldsystems.org/index.php/Public_BarcodeCluster?clusteruri=BOLD:AAH3983|http://www.ncbi.nlm.nih.gov/nuccore/Pending (#4003)			Sweep Net	8/16/2015		Hardwood Forest	L#15RARE-0118	5 min sweep x4 collectors (1)|overcast|hardwood forest, agricultural			Canada	Ontario	Cambridge|rare Charitable Research Reserve|Site 1 - Field Edge Forest		332			rare Charitable Research Reserve	43.374	-80.354		GPS	Angela Telfer	BOLD ID Engine Manual	Ctenosciara hyalipennis (Meigen, 1804)	Arthropoda;Insecta;Diptera;Sciaridae;Ctenosciara	Arthropoda	Insecta	Diptera	Sciaridae
BIOUG20566-H06	en	http://creativecommons.org/publicdomain/zero/1.0/ & http://www.canadensys.net/norms	University of Guelph	http://www.boldsystems.org/index.php/Public_RecordView?processid=RRBPA074-15	Biodiversity Institute of Ontario	BIOUG	Biodiversity Institute of Ontario (BIOUG)	Preserved Specimen	BIOUG20566-H06	BIOUG20566-H06		BIO Collections		A	Tissue	Vouchered:Registered Collection	RRBPA074-15		http://www.boldsystems.org/index.php/Public_RecordView?processid=RRBPA074-15|http://bins.boldsystems.org/index.php/Public_BarcodeCluster?clusteruri=BOLD:AAG8493|http://www.ncbi.nlm.nih.gov/nuccore/Pending (#4004)			Berlese Funnel	2015-04-24/2015-05-01		Grassland	L#15RARE-0018	Soil			Canada	Ontario	Cambridge|rare Charitable Research Reserve|Site 4 - Blair Flats, unburned prairie		264				43.385	-80.369		GPS	Angela Telfer	BOLD ID Engine Manual		Arthropoda;Insecta;Diptera;Drosophilidae;Drosophilinae	Arthropoda	Insecta	Diptera	Drosophilidae
BIOUG20566-H07	en	http://creativecommons.org/publicdomain/zero/1.0/ & http://www.canadensys.net/norms	University of Guelph	http://www.boldsystems.org/index.php/Public_RecordView?processid=RRSSA023-15	Biodiversity Institute of Ontario	BIOUG	Biodiversity Institute of Ontario (BIOUG)	Preserved Specimen	BIOUG20566-H07	BIOUG20566-H07		BIO Collections		A	Tissue	Vouchered:Registered Collection	RRSSA023-15		http://www.boldsystems.org/index.php/Public_RecordView?processid=RRSSA023-15|http://bins.boldsystems.org/index.php/Public_BarcodeCluster?clusteruri=BOLD:ACD9755			Sweep Net	8/16/2015		Hardwood Forest	L#15RARE-0118	5 min sweep x4 collectors (1)|overcast|hardwood forest, agricultural			Canada	Ontario	Cambridge|rare Charitable Research Reserve|Site 1 - Field Edge Forest		332			rare Charitable Research Reserve	43.374	-80.354		GPS	Angela Telfer	BOLD ID Engine Manual		Arthropoda;Insecta;Diptera;Chironomidae;Chironominae;Polypedilum	Arthropoda	Insecta	Diptera	Chironomidae
BIOUG20566-H08	en	http://creativecommons.org/publicdomain/zero/1.0/ & http://www.canadensys.net/norms	University of Guelph	http://www.boldsystems.org/index.php/Public_RecordView?processid=RRBPA075-15	Biodiversity Institute of Ontario	BIOUG	Biodiversity Institute of Ontario (BIOUG)	Preserved Specimen	BIOUG20566-H08	BIOUG20566-H08		BIO Collections		A	Tissue	Vouchered:Registered Collection	RRBPA075-15		http://www.boldsystems.org/index.php/Public_RecordView?processid=RRBPA075-15|http://bins.boldsystems.org/index.php/Public_BarcodeCluster?clusteruri=BOLD:AAG0996|http://www.ncbi.nlm.nih.gov/nuccore/Pending (#4003)			Berlese Funnel	2015-04-24/2015-05-01		Grassland	L#15RARE-0018	Soil			Canada	Ontario	Cambridge|rare Charitable Research Reserve|Site 4 - Blair Flats, unburned prairie		264				43.385	-80.369		GPS	Angela Telfer	BOLD ID Engine Manual		Arthropoda;Insecta;Diptera;Chironomidae;Orthocladiinae;Cricotopus	Arthropoda	Insecta	Diptera	Chironomidae
BIOUG20566-H09	en	http://creativecommons.org/publicdomain/zero/1.0/ & http://www.canadensys.net/norms	University of Guelph	http://www.boldsystems.org/index.php/Public_RecordView?processid=RRSSA024-15	Biodiversity Institute of Ontario	BIOUG	Biodiversity Institute of Ontario (BIOUG)	Preserved Specimen	BIOUG20566-H09	BIOUG20566-H09		BIO Collections		A	Tissue	Vouchered:Registered Collection	RRSSA024-15		http://www.boldsystems.org/index.php/Public_RecordView?processid=RRSSA024-15|http://bins.boldsystems.org/index.php/Public_BarcodeCluster?clusteruri=BOLD:AAE2703|http://www.ncbi.nlm.nih.gov/nuccore/Pending (#4003)			Sweep Net	8/16/2015		Hardwood Forest	L#15RARE-0118	5 min sweep x4 collectors (1)|overcast|hardwood forest, agricultural			Canada	Ontario	Cambridge|rare Charitable Research Reserve|Site 1 - Field Edge Forest		332			rare Charitable Research Reserve	43.374	-80.354		GPS	Angela Telfer	BOLD ID Engine Manual	Chymomyza amoena (Loew, 1862)	Arthropoda;Insecta;Diptera;Drosophilidae;Drosophilinae;Chymomyza	Arthropoda	Insecta	Diptera	Drosophilidae
BIOUG20566-H10	en	http://creativecommons.org/publicdomain/zero/1.0/ & http://www.canadensys.net/norms	University of Guelph	http://www.boldsystems.org/index.php/Public_RecordView?processid=RRBPA076-15	Biodiversity Institute of Ontario	BIOUG	Biodiversity Institute of Ontario (BIOUG)	Preserved Specimen	BIOUG20566-H10	BIOUG20566-H10		BIO Collections		A	Tissue	Vouchered:Registered Collection	RRBPA076-15		http://www.boldsystems.org/index.php/Public_RecordView?processid=RRBPA076-15|http://bins.boldsystems.org/index.php/Public_BarcodeCluster?clusteruri=BOLD:AAG8493|http://www.ncbi.nlm.nih.gov/nuccore/Pending (#4004)			Berlese Funnel	2015-04-24/2015-05-01		Grassland	L#15RARE-0018	Soil			Canada	Ontario	Cambridge|rare Charitable Research Reserve|Site 4 - Blair Flats, unburned prairie		264				43.385	-80.369		GPS	Angela Telfer	BOLD ID Engine Manual		Arthropoda;Insecta;Diptera;Drosophilidae;Drosophilinae	Arthropoda	Insecta	Diptera	Drosophilidae
BIOUG20566-H11	en	http://creativecommons.org/publicdomain/zero/1.0/ & http://www.canadensys.net/norms	University of Guelph	http://www.boldsystems.org/index.php/Public_RecordView?processid=RRSSA025-15	Biodiversity Institute of Ontario	BIOUG	Biodiversity Institute of Ontario (BIOUG)	Preserved Specimen	BIOUG20566-H11	BIOUG20566-H11		BIO Collections		A	Tissue	Vouchered:Registered Collection	RRSSA025-15		http://www.boldsystems.org/index.php/Public_RecordView?processid=RRSSA025-15|http://bins.boldsystems.org/index.php/Public_BarcodeCluster?clusteruri=BOLD:AAL7329|http://www.ncbi.nlm.nih.gov/nuccore/Pending (#4003)			Sweep Net	8/16/2015		Hardwood Forest	L#15RARE-0118	5 min sweep x4 collectors (1)|overcast|hardwood forest, agricultural			Canada	Ontario	Cambridge|rare Charitable Research Reserve|Site 1 - Field Edge Forest		332			rare Charitable Research Reserve	43.374	-80.354		GPS	Angela Telfer	BOLD ID Engine Manual	Dicrotendipes modestus (Say, 1823)	Arthropoda;Insecta;Diptera;Chironomidae;Chironominae;Dicrotendipes	Arthropoda	Insecta	Diptera	Chironomidae
BIOUG20567-A07	en	http://creativecommons.org/publicdomain/zero/1.0/ & http://www.canadensys.net/norms	University of Guelph	http://www.boldsystems.org/index.php/Public_RecordView?processid=RRBFA102-15	Biodiversity Institute of Ontario	BIOUG	Biodiversity Institute of Ontario (BIOUG)	Preserved Specimen	BIOUG20567-A07	BIOUG20567-A07		BIO Collections			Tissue	Vouchered:Registered Collection	RRBFA102-15		http://www.boldsystems.org/index.php/Public_RecordView?processid=RRBFA102-15|http://bins.boldsystems.org/index.php/Public_BarcodeCluster?clusteruri=BOLD:ACP1171|http://www.ncbi.nlm.nih.gov/nuccore/Pending (#4004)			Berlese Funnel	2015-04-24/2015-05-01		Mixed habitat	L#15RARE-0015	Soil			Canada	Ontario	Cambridge|rare Charitable Research Reserve|Site 3 - South Field, forest edge		312				43.37	-80.364		GPS	Angela Telfer	BOLD ID Engine Manual		Arthropoda;Arachnida;Sarcoptiformes;Galumnidae	Arthropoda	Arachnida	Sarcoptiformes	Galumnidae
BIOUG20567-A10	en	http://creativecommons.org/publicdomain/zero/1.0/ & http://www.canadensys.net/norms	University of Guelph	http://www.boldsystems.org/index.php/Public_RecordView?processid=RRBFA105-15	Biodiversity Institute of Ontario	BIOUG	Biodiversity Institute of Ontario (BIOUG)	Preserved Specimen	BIOUG20567-A10	BIOUG20567-A10		BIO Collections			Tissue	Vouchered:Registered Collection	RRBFA105-15		http://www.boldsystems.org/index.php/Public_RecordView?processid=RRBFA105-15|http://bins.boldsystems.org/index.php/Public_BarcodeCluster?clusteruri=BOLD:AAF9090|http://www.ncbi.nlm.nih.gov/nuccore/Pending (#4004)			Berlese Funnel	2015-04-24/2015-05-01		Mixed habitat	L#15RARE-0015	Soil			Canada	Ontario	Cambridge|rare Charitable Research Reserve|Site 3 - South Field, forest edge		312				43.37	-80.364		GPS	Angela Telfer	BOLD ID Engine Manual	Euzetes globulus	Arthropoda;Arachnida;Sarcoptiformes;Euzetidae;Euzetes	Arthropoda	Arachnida	Sarcoptiformes	Euzetidae
BIOUG20567-A11	en	http://creativecommons.org/publicdomain/zero/1.0/ & http://www.canadensys.net/norms	University of Guelph	http://www.boldsystems.org/index.php/Public_RecordView?processid=RRBFA106-15	Biodiversity Institute of Ontario	BIOUG	Biodiversity Institute of Ontario (BIOUG)	Preserved Specimen	BIOUG20567-A11	BIOUG20567-A11		BIO Collections			Tissue	Vouchered:Registered Collection	RRBFA106-15		http://www.boldsystems.org/index.php/Public_RecordView?processid=RRBFA106-15|http://bins.boldsystems.org/index.php/Public_BarcodeCluster?clusteruri=BOLD:AAF9090|http://www.ncbi.nlm.nih.gov/nuccore/Pending (#4004)			Berlese Funnel	2015-04-24/2015-05-01		Mixed habitat	L#15RARE-0015	Soil			Canada	Ontario	Cambridge|rare Charitable Research Reserve|Site 3 - South Field, forest edge		312				43.37	-80.364		GPS	Angela Telfer	BOLD ID Engine Manual	Euzetes globulus	Arthropoda;Arachnida;Sarcoptiformes;Euzetidae;Euzetes	Arthropoda	Arachnida	Sarcoptiformes	Euzetidae
BIOUG20567-B02	en	http://creativecommons.org/publicdomain/zero/1.0/ & http://www.canadensys.net/norms	University of Guelph	http://www.boldsystems.org/index.php/Public_RecordView?processid=RRBFA109-15	Biodiversity Institute of Ontario	BIOUG	Biodiversity Institute of Ontario (BIOUG)	Preserved Specimen	BIOUG20567-B02	BIOUG20567-B02		BIO Collections			Tissue	Vouchered:Registered Collection	RRBFA109-15		http://www.boldsystems.org/index.php/Public_RecordView?processid=RRBFA109-15|http://bins.boldsystems.org/index.php/Public_BarcodeCluster?clusteruri=BOLD:ACP1171|http://www.ncbi.nlm.nih.gov/nuccore/Pending (#4004)			Berlese Funnel	2015-04-24/2015-05-01		Mixed habitat	L#15RARE-0015	Soil			Canada	Ontario	Cambridge|rare Charitable Research Reserve|Site 3 - South Field, forest edge		312				43.37	-80.364		GPS	Angela Telfer	BOLD ID Engine Manual		Arthropoda;Arachnida;Sarcoptiformes;Galumnidae	Arthropoda	Arachnida	Sarcoptiformes	Galumnidae
BIOUG20567-B03	en	http://creativecommons.org/publicdomain/zero/1.0/ & http://www.canadensys.net/norms	University of Guelph	http://www.boldsystems.org/index.php/Public_RecordView?processid=RRBFA110-15	Biodiversity Institute of Ontario	BIOUG	Biodiversity Institute of Ontario (BIOUG)	Preserved Specimen	BIOUG20567-B03	BIOUG20567-B03		BIO Collections			Tissue	Vouchered:Registered Collection	RRBFA110-15		http://bins.boldsystems.org/index.php/Public_BarcodeCluster?clusteruri=|http://www.ncbi.nlm.nih.gov/nuccore/Pending (#4004)			Berlese Funnel	2015-04-24/2015-05-01		Mixed habitat	L#15RARE-0015	Soil			Canada	Ontario	Cambridge|rare Charitable Research Reserve|Site 3 - South Field, forest edge		312				43.37	-80.364		GPS	Angela Telfer	BOLD ID Engine Manual		Arthropoda;Arachnida;Sarcoptiformes;Galumnidae	Arthropoda	Arachnida	Sarcoptiformes	Galumnidae
BIOUG20567-B07	en	http://creativecommons.org/publicdomain/zero/1.0/ & http://www.canadensys.net/norms	University of Guelph	http://www.boldsystems.org/index.php/Public_RecordView?processid=RRBFA114-15	Biodiversity Institute of Ontario	BIOUG	Biodiversity Institute of Ontario (BIOUG)	Preserved Specimen	BIOUG20567-B07	BIOUG20567-B07		BIO Collections			Tissue	Vouchered:Registered Collection	RRBFA114-15		http://www.boldsystems.org/index.php/Public_RecordView?processid=RRBFA114-15|http://bins.boldsystems.org/index.php/Public_BarcodeCluster?clusteruri=BOLD:AAF9090|http://www.ncbi.nlm.nih.gov/nuccore/Pending (#4004)			Berlese Funnel	2015-04-24/2015-05-01		Mixed habitat	L#15RARE-0015	Soil			Canada	Ontario	Cambridge|rare Charitable Research Reserve|Site 3 - South Field, forest edge		312				43.37	-80.364		GPS	Angela Telfer	BOLD ID Engine Manual	Euzetes globulus	Arthropoda;Arachnida;Sarcoptiformes;Euzetidae;Euzetes	Arthropoda	Arachnida	Sarcoptiformes	Euzetidae
BIOUG20567-B09	en	http://creativecommons.org/publicdomain/zero/1.0/ & http://www.canadensys.net/norms	University of Guelph	http://www.boldsystems.org/index.php/Public_RecordView?processid=RRBFA116-15	Biodiversity Institute of Ontario	BIOUG	Biodiversity Institute of Ontario (BIOUG)	Preserved Specimen	BIOUG20567-B09	BIOUG20567-B09		BIO Collections			Tissue	Vouchered:Registered Collection	RRBFA116-15		http://www.boldsystems.org/index.php/Public_RecordView?processid=RRBFA116-15|http://bins.boldsystems.org/index.php/Public_BarcodeCluster?clusteruri=BOLD:AAF9090|http://www.ncbi.nlm.nih.gov/nuccore/Pending (#4004)			Berlese Funnel	2015-04-24/2015-05-01		Mixed habitat	L#15RARE-0015	Soil			Canada	Ontario	Cambridge|rare Charitable Research Reserve|Site 3 - South Field, forest edge		312				43.37	-80.364		GPS	Angela Telfer	BOLD ID Engine Manual	Euzetes globulus	Arthropoda;Arachnida;Sarcoptiformes;Euzetidae;Euzetes	Arthropoda	Arachnida	Sarcoptiformes	Euzetidae
BIOUG20567-B11	en	http://creativecommons.org/publicdomain/zero/1.0/ & http://www.canadensys.net/norms	University of Guelph	http://www.boldsystems.org/index.php/Public_RecordView?processid=RRBFA118-15	Biodiversity Institute of Ontario	BIOUG	Biodiversity Institute of Ontario (BIOUG)	Preserved Specimen	BIOUG20567-B11	BIOUG20567-B11		BIO Collections			Tissue	Vouchered:Registered Collection	RRBFA118-15		http://www.boldsystems.org/index.php/Public_RecordView?processid=RRBFA118-15|http://bins.boldsystems.org/index.php/Public_BarcodeCluster?clusteruri=BOLD:AAF9229|http://www.ncbi.nlm.nih.gov/nuccore/Pending (#4005)			Berlese Funnel	2015-04-24/2015-05-01		Mixed habitat	L#15RARE-0015	Soil			Canada	Ontario	Cambridge|rare Charitable Research Reserve|Site 3 - South Field, forest edge		312				43.37	-80.364		GPS	Angela Telfer	BOLD ID Engine Manual		Arthropoda;Arachnida;Mesostigmata;Parasitidae	Arthropoda	Arachnida	Mesostigmata	Parasitidae
BIOUG20567-C01	en	http://creativecommons.org/publicdomain/zero/1.0/ & http://www.canadensys.net/norms	University of Guelph	http://www.boldsystems.org/index.php/Public_RecordView?processid=RRBFA120-15	Biodiversity Institute of Ontario	BIOUG	Biodiversity Institute of Ontario (BIOUG)	Preserved Specimen	BIOUG20567-C01	BIOUG20567-C01		BIO Collections			Tissue	Vouchered:Registered Collection	RRBFA120-15		http://www.boldsystems.org/index.php/Public_RecordView?processid=RRBFA120-15|http://bins.boldsystems.org/index.php/Public_BarcodeCluster?clusteruri=BOLD:ACV4708|http://www.ncbi.nlm.nih.gov/nuccore/Pending (#4004)			Berlese Funnel	2015-04-24/2015-05-01		Mixed habitat	L#15RARE-0015	Soil			Canada	Ontario	Cambridge|rare Charitable Research Reserve|Site 3 - South Field, forest edge		312				43.37	-80.364		GPS	Angela Telfer	BOLD ID Engine Manual		Arthropoda;Arachnida;Sarcoptiformes;Galumnidae	Arthropoda	Arachnida	Sarcoptiformes	Galumnidae
BIOUG20567-C03	en	http://creativecommons.org/publicdomain/zero/1.0/ & http://www.canadensys.net/norms	University of Guelph	http://www.boldsystems.org/index.php/Public_RecordView?processid=RRBFA122-15	Biodiversity Institute of Ontario	BIOUG	Biodiversity Institute of Ontario (BIOUG)	Preserved Specimen	BIOUG20567-C03	BIOUG20567-C03		BIO Collections			Tissue	Vouchered:Registered Collection	RRBFA122-15		http://bins.boldsystems.org/index.php/Public_BarcodeCluster?clusteruri=|http://www.ncbi.nlm.nih.gov/nuccore/Pending (#4004)			Berlese Funnel	2015-04-24/2015-05-01		Mixed habitat	L#15RARE-0015	Soil			Canada	Ontario	Cambridge|rare Charitable Research Reserve|Site 3 - South Field, forest edge		312				43.37	-80.364		GPS	Angela Telfer	BOLD ID Engine Manual		Arthropoda;Arachnida;Sarcoptiformes;Galumnidae	Arthropoda	Arachnida	Sarcoptiformes	Galumnidae
BIOUG20567-C04	en	http://creativecommons.org/publicdomain/zero/1.0/ & http://www.canadensys.net/norms	University of Guelph	http://www.boldsystems.org/index.php/Public_RecordView?processid=RRBFA123-15	Biodiversity Institute of Ontario	BIOUG	Biodiversity Institute of Ontario (BIOUG)	Preserved Specimen	BIOUG20567-C04	BIOUG20567-C04		BIO Collections			Tissue	Vouchered:Registered Collection	RRBFA123-15		http://www.boldsystems.org/index.php/Public_RecordView?processid=RRBFA123-15|http://bins.boldsystems.org/index.php/Public_BarcodeCluster?clusteruri=BOLD:ACJ0288|http://www.ncbi.nlm.nih.gov/nuccore/Pending (#4004)			Berlese Funnel	2015-04-24/2015-05-01		Mixed habitat	L#15RARE-0015	Soil			Canada	Ontario	Cambridge|rare Charitable Research Reserve|Site 3 - South Field, forest edge		312				43.37	-80.364		GPS	Angela Telfer	BOLD ID Engine Manual		Arthropoda;Arachnida;Sarcoptiformes;Galumnidae	Arthropoda	Arachnida	Sarcoptiformes	Galumnidae
BIOUG20567-C08	en	http://creativecommons.org/publicdomain/zero/1.0/ & http://www.canadensys.net/norms	University of Guelph	http://www.boldsystems.org/index.php/Public_RecordView?processid=RRBFA127-15	Biodiversity Institute of Ontario	BIOUG	Biodiversity Institute of Ontario (BIOUG)	Preserved Specimen	BIOUG20567-C08	BIOUG20567-C08		BIO Collections			Tissue	Vouchered:Registered Collection	RRBFA127-15		http://www.boldsystems.org/index.php/Public_RecordView?processid=RRBFA127-15|http://bins.boldsystems.org/index.php/Public_BarcodeCluster?clusteruri=BOLD:ACP1171|http://www.ncbi.nlm.nih.gov/nuccore/Pending (#4004)			Berlese Funnel	2015-04-24/2015-05-01		Mixed habitat	L#15RARE-0015	Soil			Canada	Ontario	Cambridge|rare Charitable Research Reserve|Site 3 - South Field, forest edge		312				43.37	-80.364		GPS	Angela Telfer	BOLD ID Engine Manual		Arthropoda;Arachnida;Sarcoptiformes;Galumnidae	Arthropoda	Arachnida	Sarcoptiformes	Galumnidae
BIOUG20567-C09	en	http://creativecommons.org/publicdomain/zero/1.0/ & http://www.canadensys.net/norms	University of Guelph	http://www.boldsystems.org/index.php/Public_RecordView?processid=RRBFA128-15	Biodiversity Institute of Ontario	BIOUG	Biodiversity Institute of Ontario (BIOUG)	Preserved Specimen	BIOUG20567-C09	BIOUG20567-C09		BIO Collections			Tissue	Vouchered:Registered Collection	RRBFA128-15		http://www.boldsystems.org/index.php/Public_RecordView?processid=RRBFA128-15|http://bins.boldsystems.org/index.php/Public_BarcodeCluster?clusteruri=BOLD:AAF9090|http://www.ncbi.nlm.nih.gov/nuccore/Pending (#4004)			Berlese Funnel	2015-04-24/2015-05-01		Mixed habitat	L#15RARE-0015	Soil			Canada	Ontario	Cambridge|rare Charitable Research Reserve|Site 3 - South Field, forest edge		312				43.37	-80.364		GPS	Angela Telfer	BOLD ID Engine Manual	Euzetes globulus	Arthropoda;Arachnida;Sarcoptiformes;Euzetidae;Euzetes	Arthropoda	Arachnida	Sarcoptiformes	Euzetidae
BIOUG20567-C11	en	http://creativecommons.org/publicdomain/zero/1.0/ & http://www.canadensys.net/norms	University of Guelph	http://www.boldsystems.org/index.php/Public_RecordView?processid=RRBFA130-15	Biodiversity Institute of Ontario	BIOUG	Biodiversity Institute of Ontario (BIOUG)	Preserved Specimen	BIOUG20567-C11	BIOUG20567-C11		BIO Collections			Tissue		RRBFA130-15		http://www.boldsystems.org/index.php/Public_RecordView?processid=RRBFA130-15|http://bins.boldsystems.org/index.php/Public_BarcodeCluster?clusteruri=BOLD:ACV7260			Berlese Funnel	2015-04-24/2015-05-01		Mixed habitat	L#15RARE-0015	Soil			Canada	Ontario	Cambridge|rare Charitable Research Reserve|Site 3 - South Field, forest edge		312				43.37	-80.364		GPS	Monica R. Young	Digital Morphology/BOLD ID Engine Manual		Arthropoda;Arachnida;Sarcoptiformes;Suctobelbidae	Arthropoda	Arachnida	Sarcoptiformes	Suctobelbidae
BIOUG20567-D01	en	http://creativecommons.org/publicdomain/zero/1.0/ & http://www.canadensys.net/norms	University of Guelph	http://www.boldsystems.org/index.php/Public_RecordView?processid=RRBFA132-15	Biodiversity Institute of Ontario	BIOUG	Biodiversity Institute of Ontario (BIOUG)	Preserved Specimen	BIOUG20567-D01	BIOUG20567-D01		BIO Collections			Tissue	Vouchered:Registered Collection	RRBFA132-15		http://www.boldsystems.org/index.php/Public_RecordView?processid=RRBFA132-15|http://bins.boldsystems.org/index.php/Public_BarcodeCluster?clusteruri=BOLD:ACV7094|http://www.ncbi.nlm.nih.gov/nuccore/Pending (#4002)			Berlese Funnel	2015-04-24/2015-05-01		Mixed habitat	L#15RARE-0015	Soil			Canada	Ontario	Cambridge|rare Charitable Research Reserve|Site 3 - South Field, forest edge		312				43.37	-80.364		GPS	Angela Telfer	BOLD ID Engine Manual		Arthropoda;Arachnida;Sarcoptiformes;Ceratozetidae	Arthropoda	Arachnida	Sarcoptiformes	Ceratozetidae
BIOUG20567-D03	en	http://creativecommons.org/publicdomain/zero/1.0/ & http://www.canadensys.net/norms	University of Guelph	http://www.boldsystems.org/index.php/Public_RecordView?processid=RRBFA134-15	Biodiversity Institute of Ontario	BIOUG	Biodiversity Institute of Ontario (BIOUG)	Preserved Specimen	BIOUG20567-D03	BIOUG20567-D03		BIO Collections			Tissue	Vouchered:Registered Collection	RRBFA134-15		http://www.boldsystems.org/index.php/Public_RecordView?processid=RRBFA134-15|http://bins.boldsystems.org/index.php/Public_BarcodeCluster?clusteruri=BOLD:ACP1171|http://www.ncbi.nlm.nih.gov/nuccore/Pending (#4004)			Berlese Funnel	2015-04-24/2015-05-01		Mixed habitat	L#15RARE-0015	Soil			Canada	Ontario	Cambridge|rare Charitable Research Reserve|Site 3 - South Field, forest edge		312				43.37	-80.364		GPS	Angela Telfer	BOLD ID Engine Manual		Arthropoda;Arachnida;Sarcoptiformes;Galumnidae	Arthropoda	Arachnida	Sarcoptiformes	Galumnidae
BIOUG20567-D09	en	http://creativecommons.org/publicdomain/zero/1.0/ & http://www.canadensys.net/norms	University of Guelph	http://www.boldsystems.org/index.php/Public_RecordView?processid=RRBFA140-15	Biodiversity Institute of Ontario	BIOUG	Biodiversity Institute of Ontario (BIOUG)	Preserved Specimen	BIOUG20567-D09	BIOUG20567-D09		BIO Collections			Tissue		RRBFA140-15		http://www.boldsystems.org/index.php/Public_RecordView?processid=RRBFA140-15|http://bins.boldsystems.org/index.php/Public_BarcodeCluster?clusteruri=BOLD:ACV6450|http://www.ncbi.nlm.nih.gov/nuccore/Pending (#4002)			Berlese Funnel	2015-04-24/2015-05-01		Mixed habitat	L#15RARE-0015	Soil			Canada	Ontario	Cambridge|rare Charitable Research Reserve|Site 3 - South Field, forest edge		312				43.37	-80.364		GPS	Monica R. Young	Digital Morphology/BOLD ID Engine Manual		Arthropoda;Arachnida;Sarcoptiformes;Ceratozetidae	Arthropoda	Arachnida	Sarcoptiformes	Ceratozetidae
BIOUG20567-D10	en	http://creativecommons.org/publicdomain/zero/1.0/ & http://www.canadensys.net/norms	University of Guelph	http://www.boldsystems.org/index.php/Public_RecordView?processid=RRBFA141-15	Biodiversity Institute of Ontario	BIOUG	Biodiversity Institute of Ontario (BIOUG)	Preserved Specimen	BIOUG20567-D10	BIOUG20567-D10		BIO Collections			Tissue	Vouchered:Registered Collection	RRBFA141-15		http://www.boldsystems.org/index.php/Public_RecordView?processid=RRBFA141-15|http://bins.boldsystems.org/index.php/Public_BarcodeCluster?clusteruri=BOLD:ACV7094|http://www.ncbi.nlm.nih.gov/nuccore/Pending (#4002)			Berlese Funnel	2015-04-24/2015-05-01		Mixed habitat	L#15RARE-0015	Soil			Canada	Ontario	Cambridge|rare Charitable Research Reserve|Site 3 - South Field, forest edge		312				43.37	-80.364		GPS	Angela Telfer	BOLD ID Engine Manual		Arthropoda;Arachnida;Sarcoptiformes;Ceratozetidae	Arthropoda	Arachnida	Sarcoptiformes	Ceratozetidae
BIOUG20567-E01	en	http://creativecommons.org/publicdomain/zero/1.0/ & http://www.canadensys.net/norms	University of Guelph	http://www.boldsystems.org/index.php/Public_RecordView?processid=RRBFA144-15	Biodiversity Institute of Ontario	BIOUG	Biodiversity Institute of Ontario (BIOUG)	Preserved Specimen	BIOUG20567-E01	BIOUG20567-E01		BIO Collections			Tissue	Vouchered:Registered Collection	RRBFA144-15		http://www.boldsystems.org/index.php/Public_RecordView?processid=RRBFA144-15|http://bins.boldsystems.org/index.php/Public_BarcodeCluster?clusteruri=BOLD:ACP1171|http://www.ncbi.nlm.nih.gov/nuccore/Pending (#4004)			Berlese Funnel	2015-04-24/2015-05-01		Mixed habitat	L#15RARE-0015	Soil			Canada	Ontario	Cambridge|rare Charitable Research Reserve|Site 3 - South Field, forest edge		312				43.37	-80.364		GPS	Angela Telfer	BOLD ID Engine Manual		Arthropoda;Arachnida;Sarcoptiformes;Galumnidae	Arthropoda	Arachnida	Sarcoptiformes	Galumnidae
BIOUG20567-E02	en	http://creativecommons.org/publicdomain/zero/1.0/ & http://www.canadensys.net/norms	University of Guelph	http://www.boldsystems.org/index.php/Public_RecordView?processid=RRBFA145-15	Biodiversity Institute of Ontario	BIOUG	Biodiversity Institute of Ontario (BIOUG)	Preserved Specimen	BIOUG20567-E02	BIOUG20567-E02		BIO Collections			Tissue	Vouchered:Registered Collection	RRBFA145-15		http://www.boldsystems.org/index.php/Public_RecordView?processid=RRBFA145-15|http://bins.boldsystems.org/index.php/Public_BarcodeCluster?clusteruri=BOLD:ACV7094|http://www.ncbi.nlm.nih.gov/nuccore/Pending (#4002)			Berlese Funnel	2015-04-24/2015-05-01		Mixed habitat	L#15RARE-0015	Soil			Canada	Ontario	Cambridge|rare Charitable Research Reserve|Site 3 - South Field, forest edge		312				43.37	-80.364		GPS	Angela Telfer	BOLD ID Engine Manual		Arthropoda;Arachnida;Sarcoptiformes;Ceratozetidae	Arthropoda	Arachnida	Sarcoptiformes	Ceratozetidae
BIOUG20567-E03	en	http://creativecommons.org/publicdomain/zero/1.0/ & http://www.canadensys.net/norms	University of Guelph	http://www.boldsystems.org/index.php/Public_RecordView?processid=RRBFA146-15	Biodiversity Institute of Ontario	BIOUG	Biodiversity Institute of Ontario (BIOUG)	Preserved Specimen	BIOUG20567-E03	BIOUG20567-E03		BIO Collections			Tissue	Vouchered:Registered Collection	RRBFA146-15		http://www.boldsystems.org/index.php/Public_RecordView?processid=RRBFA146-15|http://bins.boldsystems.org/index.php/Public_BarcodeCluster?clusteruri=BOLD:AAF9090|http://www.ncbi.nlm.nih.gov/nuccore/Pending (#4004)			Berlese Funnel	2015-04-24/2015-05-01		Mixed habitat	L#15RARE-0015	Soil			Canada	Ontario	Cambridge|rare Charitable Research Reserve|Site 3 - South Field, forest edge		312				43.37	-80.364		GPS	Angela Telfer	BOLD ID Engine Manual	Euzetes globulus	Arthropoda;Arachnida;Sarcoptiformes;Euzetidae;Euzetes	Arthropoda	Arachnida	Sarcoptiformes	Euzetidae
BIOUG20567-E04	en	http://creativecommons.org/publicdomain/zero/1.0/ & http://www.canadensys.net/norms	University of Guelph	http://www.boldsystems.org/index.php/Public_RecordView?processid=RRBFA147-15	Biodiversity Institute of Ontario	BIOUG	Biodiversity Institute of Ontario (BIOUG)	Preserved Specimen	BIOUG20567-E04	BIOUG20567-E04		BIO Collections			Tissue	Vouchered:Registered Collection	RRBFA147-15		http://bins.boldsystems.org/index.php/Public_BarcodeCluster?clusteruri=|http://www.ncbi.nlm.nih.gov/nuccore/Pending (#4004)			Berlese Funnel	2015-04-24/2015-05-01		Mixed habitat	L#15RARE-0015	Soil			Canada	Ontario	Cambridge|rare Charitable Research Reserve|Site 3 - South Field, forest edge		312				43.37	-80.364		GPS	Angela Telfer	BOLD ID Engine Manual		Arthropoda;Arachnida;Sarcoptiformes;Galumnidae	Arthropoda	Arachnida	Sarcoptiformes	Galumnidae
BIOUG20567-E05	en	http://creativecommons.org/publicdomain/zero/1.0/ & http://www.canadensys.net/norms	University of Guelph	http://www.boldsystems.org/index.php/Public_RecordView?processid=RRBFA148-15	Biodiversity Institute of Ontario	BIOUG	Biodiversity Institute of Ontario (BIOUG)	Preserved Specimen	BIOUG20567-E05	BIOUG20567-E05		BIO Collections			Tissue	Vouchered:Registered Collection	RRBFA148-15		http://www.boldsystems.org/index.php/Public_RecordView?processid=RRBFA148-15|http://bins.boldsystems.org/index.php/Public_BarcodeCluster?clusteruri=BOLD:AAF9090|http://www.ncbi.nlm.nih.gov/nuccore/Pending (#4004)			Berlese Funnel	2015-04-24/2015-05-01		Mixed habitat	L#15RARE-0015	Soil			Canada	Ontario	Cambridge|rare Charitable Research Reserve|Site 3 - South Field, forest edge		312				43.37	-80.364		GPS	Angela Telfer	BOLD ID Engine Manual	Euzetes globulus	Arthropoda;Arachnida;Sarcoptiformes;Euzetidae;Euzetes	Arthropoda	Arachnida	Sarcoptiformes	Euzetidae
BIOUG20567-E06	en	http://creativecommons.org/publicdomain/zero/1.0/ & http://www.canadensys.net/norms	University of Guelph	http://www.boldsystems.org/index.php/Public_RecordView?processid=RRBFA149-15	Biodiversity Institute of Ontario	BIOUG	Biodiversity Institute of Ontario (BIOUG)	Preserved Specimen	BIOUG20567-E06	BIOUG20567-E06		BIO Collections			Tissue	Vouchered:Registered Collection	RRBFA149-15		http://www.boldsystems.org/index.php/Public_RecordView?processid=RRBFA149-15|http://bins.boldsystems.org/index.php/Public_BarcodeCluster?clusteruri=BOLD:AAF9090|http://www.ncbi.nlm.nih.gov/nuccore/Pending (#4004)			Berlese Funnel	2015-04-24/2015-05-01		Mixed habitat	L#15RARE-0015	Soil			Canada	Ontario	Cambridge|rare Charitable Research Reserve|Site 3 - South Field, forest edge		312				43.37	-80.364		GPS	Angela Telfer	BOLD ID Engine Manual	Euzetes globulus	Arthropoda;Arachnida;Sarcoptiformes;Euzetidae;Euzetes	Arthropoda	Arachnida	Sarcoptiformes	Euzetidae
BIOUG20567-E07	en	http://creativecommons.org/publicdomain/zero/1.0/ & http://www.canadensys.net/norms	University of Guelph	http://www.boldsystems.org/index.php/Public_RecordView?processid=RRBFA150-15	Biodiversity Institute of Ontario	BIOUG	Biodiversity Institute of Ontario (BIOUG)	Preserved Specimen	BIOUG20567-E07	BIOUG20567-E07		BIO Collections			Tissue	Vouchered:Registered Collection	RRBFA150-15		http://www.boldsystems.org/index.php/Public_RecordView?processid=RRBFA150-15|http://bins.boldsystems.org/index.php/Public_BarcodeCluster?clusteruri=BOLD:AAF9090|http://www.ncbi.nlm.nih.gov/nuccore/Pending (#4004)			Berlese Funnel	2015-04-24/2015-05-01		Mixed habitat	L#15RARE-0015	Soil			Canada	Ontario	Cambridge|rare Charitable Research Reserve|Site 3 - South Field, forest edge		312				43.37	-80.364		GPS	Angela Telfer	BOLD ID Engine Manual	Euzetes globulus	Arthropoda;Arachnida;Sarcoptiformes;Euzetidae;Euzetes	Arthropoda	Arachnida	Sarcoptiformes	Euzetidae
BIOUG20567-E08	en	http://creativecommons.org/publicdomain/zero/1.0/ & http://www.canadensys.net/norms	University of Guelph	http://www.boldsystems.org/index.php/Public_RecordView?processid=RRBFA151-15	Biodiversity Institute of Ontario	BIOUG	Biodiversity Institute of Ontario (BIOUG)	Preserved Specimen	BIOUG20567-E08	BIOUG20567-E08		BIO Collections			Tissue	Vouchered:Registered Collection	RRBFA151-15		http://www.boldsystems.org/index.php/Public_RecordView?processid=RRBFA151-15|http://bins.boldsystems.org/index.php/Public_BarcodeCluster?clusteruri=BOLD:AAF9090|http://www.ncbi.nlm.nih.gov/nuccore/Pending (#4004)			Berlese Funnel	2015-04-24/2015-05-01		Mixed habitat	L#15RARE-0015	Soil			Canada	Ontario	Cambridge|rare Charitable Research Reserve|Site 3 - South Field, forest edge		312				43.37	-80.364		GPS	Angela Telfer	BOLD ID Engine Manual	Euzetes globulus	Arthropoda;Arachnida;Sarcoptiformes;Euzetidae;Euzetes	Arthropoda	Arachnida	Sarcoptiformes	Euzetidae
BIOUG20567-E09	en	http://creativecommons.org/publicdomain/zero/1.0/ & http://www.canadensys.net/norms	University of Guelph	http://www.boldsystems.org/index.php/Public_RecordView?processid=RRBFA152-15	Biodiversity Institute of Ontario	BIOUG	Biodiversity Institute of Ontario (BIOUG)	Preserved Specimen	BIOUG20567-E09	BIOUG20567-E09		BIO Collections			Tissue	Vouchered:Registered Collection	RRBFA152-15		http://bins.boldsystems.org/index.php/Public_BarcodeCluster?clusteruri=|http://www.ncbi.nlm.nih.gov/nuccore/Pending (#4004)			Berlese Funnel	2015-04-24/2015-05-01		Mixed habitat	L#15RARE-0015	Soil			Canada	Ontario	Cambridge|rare Charitable Research Reserve|Site 3 - South Field, forest edge		312				43.37	-80.364		GPS	Angela Telfer	BOLD ID Engine Manual		Arthropoda;Arachnida;Sarcoptiformes;Galumnidae	Arthropoda	Arachnida	Sarcoptiformes	Galumnidae
BIOUG20567-F01	en	http://creativecommons.org/publicdomain/zero/1.0/ & http://www.canadensys.net/norms	University of Guelph	http://www.boldsystems.org/index.php/Public_RecordView?processid=RRBFA156-15	Biodiversity Institute of Ontario	BIOUG	Biodiversity Institute of Ontario (BIOUG)	Preserved Specimen	BIOUG20567-F01	BIOUG20567-F01		BIO Collections			Tissue	Vouchered:Registered Collection	RRBFA156-15		http://www.boldsystems.org/index.php/Public_RecordView?processid=RRBFA156-15|http://bins.boldsystems.org/index.php/Public_BarcodeCluster?clusteruri=BOLD:ACW0678|http://www.ncbi.nlm.nih.gov/nuccore/Pending (#4004)			Berlese Funnel	2015-04-24/2015-05-01		Mixed habitat	L#15RARE-0015	Soil			Canada	Ontario	Cambridge|rare Charitable Research Reserve|Site 3 - South Field, forest edge		312				43.37	-80.364		GPS	Angela Telfer	BOLD ID Engine Manual		Arthropoda;Arachnida;Sarcoptiformes;Galumnidae	Arthropoda	Arachnida	Sarcoptiformes	Galumnidae
BIOUG20567-F03	en	http://creativecommons.org/publicdomain/zero/1.0/ & http://www.canadensys.net/norms	University of Guelph	http://www.boldsystems.org/index.php/Public_RecordView?processid=RRBFA158-15	Biodiversity Institute of Ontario	BIOUG	Biodiversity Institute of Ontario (BIOUG)	Preserved Specimen	BIOUG20567-F03	BIOUG20567-F03		BIO Collections			Tissue	Vouchered:Registered Collection	RRBFA158-15		http://www.boldsystems.org/index.php/Public_RecordView?processid=RRBFA158-15|http://bins.boldsystems.org/index.php/Public_BarcodeCluster?clusteruri=BOLD:AAF9143|http://www.ncbi.nlm.nih.gov/nuccore/Pending (#4005)			Berlese Funnel	2015-04-24/2015-05-01		Mixed habitat	L#15RARE-0015	Soil			Canada	Ontario	Cambridge|rare Charitable Research Reserve|Site 3 - South Field, forest edge		312				43.37	-80.364		GPS	Angela Telfer	BOLD ID Engine Manual		Arthropoda;Arachnida;Mesostigmata;Pachylaelapidae	Arthropoda	Arachnida	Mesostigmata	Pachylaelapidae
BIOUG20567-F10	en	http://creativecommons.org/publicdomain/zero/1.0/ & http://www.canadensys.net/norms	University of Guelph	http://www.boldsystems.org/index.php/Public_RecordView?processid=RRBFA165-15	Biodiversity Institute of Ontario	BIOUG	Biodiversity Institute of Ontario (BIOUG)	Preserved Specimen	BIOUG20567-F10	BIOUG20567-F10		BIO Collections			Tissue	Vouchered:Registered Collection	RRBFA165-15		http://www.boldsystems.org/index.php/Public_RecordView?processid=RRBFA165-15|http://bins.boldsystems.org/index.php/Public_BarcodeCluster?clusteruri=BOLD:ACP1171|http://www.ncbi.nlm.nih.gov/nuccore/Pending (#4004)			Berlese Funnel	2015-04-24/2015-05-01		Mixed habitat	L#15RARE-0015	Soil			Canada	Ontario	Cambridge|rare Charitable Research Reserve|Site 3 - South Field, forest edge		312				43.37	-80.364		GPS	Angela Telfer	BOLD ID Engine Manual		Arthropoda;Arachnida;Sarcoptiformes;Galumnidae	Arthropoda	Arachnida	Sarcoptiformes	Galumnidae
BIOUG20567-F12	en	http://creativecommons.org/publicdomain/zero/1.0/ & http://www.canadensys.net/norms	University of Guelph	http://www.boldsystems.org/index.php/Public_RecordView?processid=RRBFA167-15	Biodiversity Institute of Ontario	BIOUG	Biodiversity Institute of Ontario (BIOUG)	Preserved Specimen	BIOUG20567-F12	BIOUG20567-F12		BIO Collections			Tissue	Vouchered:Registered Collection	RRBFA167-15		http://bins.boldsystems.org/index.php/Public_BarcodeCluster?clusteruri=|http://www.ncbi.nlm.nih.gov/nuccore/Pending (#4004)			Berlese Funnel	2015-04-24/2015-05-01		Mixed habitat	L#15RARE-0015	Soil			Canada	Ontario	Cambridge|rare Charitable Research Reserve|Site 3 - South Field, forest edge		312				43.37	-80.364		GPS	Angela Telfer	BOLD ID Engine Manual		Arthropoda;Arachnida;Sarcoptiformes;Galumnidae	Arthropoda	Arachnida	Sarcoptiformes	Galumnidae
BIOUG20567-G02	en	http://creativecommons.org/publicdomain/zero/1.0/ & http://www.canadensys.net/norms	University of Guelph	http://www.boldsystems.org/index.php/Public_RecordView?processid=RRBFA169-15	Biodiversity Institute of Ontario	BIOUG	Biodiversity Institute of Ontario (BIOUG)	Preserved Specimen	BIOUG20567-G02	BIOUG20567-G02		BIO Collections			Tissue	Vouchered:Registered Collection	RRBFA169-15		http://www.boldsystems.org/index.php/Public_RecordView?processid=RRBFA169-15|http://bins.boldsystems.org/index.php/Public_BarcodeCluster?clusteruri=BOLD:ACV7094|http://www.ncbi.nlm.nih.gov/nuccore/Pending (#4002)			Berlese Funnel	2015-04-24/2015-05-01		Mixed habitat	L#15RARE-0015	Soil			Canada	Ontario	Cambridge|rare Charitable Research Reserve|Site 3 - South Field, forest edge		312				43.37	-80.364		GPS	Angela Telfer	BOLD ID Engine Manual		Arthropoda;Arachnida;Sarcoptiformes;Ceratozetidae	Arthropoda	Arachnida	Sarcoptiformes	Ceratozetidae
BIOUG20567-G05	en	http://creativecommons.org/publicdomain/zero/1.0/ & http://www.canadensys.net/norms	University of Guelph	http://www.boldsystems.org/index.php/Public_RecordView?processid=RRBFA172-15	Biodiversity Institute of Ontario	BIOUG	Biodiversity Institute of Ontario (BIOUG)	Preserved Specimen	BIOUG20567-G05	BIOUG20567-G05		BIO Collections			Tissue	Vouchered:Registered Collection	RRBFA172-15		http://www.boldsystems.org/index.php/Public_RecordView?processid=RRBFA172-15|http://bins.boldsystems.org/index.php/Public_BarcodeCluster?clusteruri=BOLD:ACV7094|http://www.ncbi.nlm.nih.gov/nuccore/Pending (#4002)			Berlese Funnel	2015-04-24/2015-05-01		Mixed habitat	L#15RARE-0015	Soil			Canada	Ontario	Cambridge|rare Charitable Research Reserve|Site 3 - South Field, forest edge		312				43.37	-80.364		GPS	Angela Telfer	BOLD ID Engine Manual		Arthropoda;Arachnida;Sarcoptiformes;Ceratozetidae	Arthropoda	Arachnida	Sarcoptiformes	Ceratozetidae
BIOUG20567-G08	en	http://creativecommons.org/publicdomain/zero/1.0/ & http://www.canadensys.net/norms	University of Guelph	http://www.boldsystems.org/index.php/Public_RecordView?processid=RRBFA175-15	Biodiversity Institute of Ontario	BIOUG	Biodiversity Institute of Ontario (BIOUG)	Preserved Specimen	BIOUG20567-G08	BIOUG20567-G08		BIO Collections			Tissue	Vouchered:Registered Collection	RRBFA175-15		http://www.boldsystems.org/index.php/Public_RecordView?processid=RRBFA175-15|http://bins.boldsystems.org/index.php/Public_BarcodeCluster?clusteruri=BOLD:ACV4708|http://www.ncbi.nlm.nih.gov/nuccore/Pending (#4004)			Berlese Funnel	2015-04-24/2015-05-01		Mixed habitat	L#15RARE-0015	Soil			Canada	Ontario	Cambridge|rare Charitable Research Reserve|Site 3 - South Field, forest edge		312				43.37	-80.364		GPS	Angela Telfer	BOLD ID Engine Manual		Arthropoda;Arachnida;Sarcoptiformes;Galumnidae	Arthropoda	Arachnida	Sarcoptiformes	Galumnidae
BIOUG20567-G09	en	http://creativecommons.org/publicdomain/zero/1.0/ & http://www.canadensys.net/norms	University of Guelph	http://www.boldsystems.org/index.php/Public_RecordView?processid=RRBFA176-15	Biodiversity Institute of Ontario	BIOUG	Biodiversity Institute of Ontario (BIOUG)	Preserved Specimen	BIOUG20567-G09	BIOUG20567-G09		BIO Collections			Tissue	Vouchered:Registered Collection	RRBFA176-15		http://www.boldsystems.org/index.php/Public_RecordView?processid=RRBFA176-15|http://bins.boldsystems.org/index.php/Public_BarcodeCluster?clusteruri=BOLD:ACP1171|http://www.ncbi.nlm.nih.gov/nuccore/Pending (#4004)			Berlese Funnel	2015-04-24/2015-05-01		Mixed habitat	L#15RARE-0015	Soil			Canada	Ontario	Cambridge|rare Charitable Research Reserve|Site 3 - South Field, forest edge		312				43.37	-80.364		GPS	Angela Telfer	BOLD ID Engine Manual		Arthropoda;Arachnida;Sarcoptiformes;Galumnidae	Arthropoda	Arachnida	Sarcoptiformes	Galumnidae
BIOUG20567-G10	en	http://creativecommons.org/publicdomain/zero/1.0/ & http://www.canadensys.net/norms	University of Guelph	http://www.boldsystems.org/index.php/Public_RecordView?processid=RRBFA177-15	Biodiversity Institute of Ontario	BIOUG	Biodiversity Institute of Ontario (BIOUG)	Preserved Specimen	BIOUG20567-G10	BIOUG20567-G10		BIO Collections			Tissue	Vouchered:Registered Collection	RRBFA177-15		http://www.boldsystems.org/index.php/Public_RecordView?processid=RRBFA177-15|http://bins.boldsystems.org/index.php/Public_BarcodeCluster?clusteruri=BOLD:ACP1171|http://www.ncbi.nlm.nih.gov/nuccore/Pending (#4004)			Berlese Funnel	2015-04-24/2015-05-01		Mixed habitat	L#15RARE-0015	Soil			Canada	Ontario	Cambridge|rare Charitable Research Reserve|Site 3 - South Field, forest edge		312				43.37	-80.364		GPS	Angela Telfer	BOLD ID Engine Manual		Arthropoda;Arachnida;Sarcoptiformes;Galumnidae	Arthropoda	Arachnida	Sarcoptiformes	Galumnidae
BIOUG20567-G12	en	http://creativecommons.org/publicdomain/zero/1.0/ & http://www.canadensys.net/norms	University of Guelph	http://www.boldsystems.org/index.php/Public_RecordView?processid=RRBFA179-15	Biodiversity Institute of Ontario	BIOUG	Biodiversity Institute of Ontario (BIOUG)	Preserved Specimen	BIOUG20567-G12	BIOUG20567-G12		BIO Collections			Tissue	Vouchered:Registered Collection	RRBFA179-15		http://www.boldsystems.org/index.php/Public_RecordView?processid=RRBFA179-15|http://bins.boldsystems.org/index.php/Public_BarcodeCluster?clusteruri=BOLD:ACP1171|http://www.ncbi.nlm.nih.gov/nuccore/Pending (#4004)			Berlese Funnel	2015-04-24/2015-05-01		Mixed habitat	L#15RARE-0015	Soil			Canada	Ontario	Cambridge|rare Charitable Research Reserve|Site 3 - South Field, forest edge		312				43.37	-80.364		GPS	Angela Telfer	BOLD ID Engine Manual		Arthropoda;Arachnida;Sarcoptiformes;Galumnidae	Arthropoda	Arachnida	Sarcoptiformes	Galumnidae
BIOUG20567-H03	en	http://creativecommons.org/publicdomain/zero/1.0/ & http://www.canadensys.net/norms	University of Guelph	http://www.boldsystems.org/index.php/Public_RecordView?processid=RRBFA182-15	Biodiversity Institute of Ontario	BIOUG	Biodiversity Institute of Ontario (BIOUG)	Preserved Specimen	BIOUG20567-H03	BIOUG20567-H03		BIO Collections			Tissue	Vouchered:Registered Collection	RRBFA182-15		http://www.boldsystems.org/index.php/Public_RecordView?processid=RRBFA182-15|http://bins.boldsystems.org/index.php/Public_BarcodeCluster?clusteruri=BOLD:ACP1171|http://www.ncbi.nlm.nih.gov/nuccore/Pending (#4004)			Berlese Funnel	2015-04-24/2015-05-01		Mixed habitat	L#15RARE-0015	Soil			Canada	Ontario	Cambridge|rare Charitable Research Reserve|Site 3 - South Field, forest edge		312				43.37	-80.364		GPS	Angela Telfer	BOLD ID Engine Manual		Arthropoda;Arachnida;Sarcoptiformes;Galumnidae	Arthropoda	Arachnida	Sarcoptiformes	Galumnidae
BIOUG20567-H05	en	http://creativecommons.org/publicdomain/zero/1.0/ & http://www.canadensys.net/norms	University of Guelph	http://www.boldsystems.org/index.php/Public_RecordView?processid=RRBFA184-15	Biodiversity Institute of Ontario	BIOUG	Biodiversity Institute of Ontario (BIOUG)	Preserved Specimen	BIOUG20567-H05	BIOUG20567-H05		BIO Collections			Tissue	Vouchered:Registered Collection	RRBFA184-15		http://www.boldsystems.org/index.php/Public_RecordView?processid=RRBFA184-15|http://bins.boldsystems.org/index.php/Public_BarcodeCluster?clusteruri=BOLD:ACV7094|http://www.ncbi.nlm.nih.gov/nuccore/Pending (#4002)			Berlese Funnel	2015-04-24/2015-05-01		Mixed habitat	L#15RARE-0015	Soil			Canada	Ontario	Cambridge|rare Charitable Research Reserve|Site 3 - South Field, forest edge		312				43.37	-80.364		GPS	Angela Telfer	BOLD ID Engine Manual		Arthropoda;Arachnida;Sarcoptiformes;Ceratozetidae	Arthropoda	Arachnida	Sarcoptiformes	Ceratozetidae
BIOUG20567-H09	en	http://creativecommons.org/publicdomain/zero/1.0/ & http://www.canadensys.net/norms	University of Guelph	http://www.boldsystems.org/index.php/Public_RecordView?processid=RRBFA188-15	Biodiversity Institute of Ontario	BIOUG	Biodiversity Institute of Ontario (BIOUG)	Preserved Specimen	BIOUG20567-H09	BIOUG20567-H09		BIO Collections			Tissue		RRBFA188-15		http://www.boldsystems.org/index.php/Public_RecordView?processid=RRBFA188-15|http://bins.boldsystems.org/index.php/Public_BarcodeCluster?clusteruri=BOLD:ACV3447|http://www.ncbi.nlm.nih.gov/nuccore/Pending (#4002)			Berlese Funnel	2015-04-24/2015-05-01		Mixed habitat	L#15RARE-0015	Soil			Canada	Ontario	Cambridge|rare Charitable Research Reserve|Site 3 - South Field, forest edge		312				43.37	-80.364		GPS	Monica R. Young	BOLD ID Engine Manual		Arthropoda;Arachnida;Sarcoptiformes;Ceratozetidae	Arthropoda	Arachnida	Sarcoptiformes	Ceratozetidae
BIOUG20568-A02	en	http://creativecommons.org/publicdomain/zero/1.0/ & http://www.canadensys.net/norms	University of Guelph	http://www.boldsystems.org/index.php/Public_RecordView?processid=RRBFA192-15	Biodiversity Institute of Ontario	BIOUG	Biodiversity Institute of Ontario (BIOUG)	Preserved Specimen	BIOUG20568-A02	BIOUG20568-A02		BIO Collections			Tissue	Vouchered:Registered Collection	RRBFA192-15		http://www.boldsystems.org/index.php/Public_RecordView?processid=RRBFA192-15|http://bins.boldsystems.org/index.php/Public_BarcodeCluster?clusteruri=BOLD:AAF9095|http://www.ncbi.nlm.nih.gov/nuccore/Pending (#4005)			Berlese Funnel	2015-04-24/2015-05-01		Mixed habitat	L#15RARE-0015	Soil			Canada	Ontario	Cambridge|rare Charitable Research Reserve|Site 3 - South Field, forest edge		312				43.37	-80.364		GPS	Angela Telfer	BOLD ID Engine Manual		Arthropoda;Arachnida;Sarcoptiformes;Phthiracaridae	Arthropoda	Arachnida	Sarcoptiformes	Phthiracaridae
BIOUG20568-A03	en	http://creativecommons.org/publicdomain/zero/1.0/ & http://www.canadensys.net/norms	University of Guelph	http://www.boldsystems.org/index.php/Public_RecordView?processid=RRBFA193-15	Biodiversity Institute of Ontario	BIOUG	Biodiversity Institute of Ontario (BIOUG)	Preserved Specimen	BIOUG20568-A03	BIOUG20568-A03		BIO Collections			Tissue	Vouchered:Registered Collection	RRBFA193-15		http://www.boldsystems.org/index.php/Public_RecordView?processid=RRBFA193-15|http://bins.boldsystems.org/index.php/Public_BarcodeCluster?clusteruri=BOLD:ACP1171|http://www.ncbi.nlm.nih.gov/nuccore/Pending (#4004)			Berlese Funnel	2015-04-24/2015-05-01		Mixed habitat	L#15RARE-0015	Soil			Canada	Ontario	Cambridge|rare Charitable Research Reserve|Site 3 - South Field, forest edge		312				43.37	-80.364		GPS	Angela Telfer	BOLD ID Engine Manual		Arthropoda;Arachnida;Sarcoptiformes;Galumnidae	Arthropoda	Arachnida	Sarcoptiformes	Galumnidae
BIOUG20568-A04	en	http://creativecommons.org/publicdomain/zero/1.0/ & http://www.canadensys.net/norms	University of Guelph	http://www.boldsystems.org/index.php/Public_RecordView?processid=RRBFA194-15	Biodiversity Institute of Ontario	BIOUG	Biodiversity Institute of Ontario (BIOUG)	Preserved Specimen	BIOUG20568-A04	BIOUG20568-A04		BIO Collections			Tissue	Vouchered:Registered Collection	RRBFA194-15		http://www.boldsystems.org/index.php/Public_RecordView?processid=RRBFA194-15|http://bins.boldsystems.org/index.php/Public_BarcodeCluster?clusteruri=BOLD:AAF9192|http://www.ncbi.nlm.nih.gov/nuccore/Pending (#4004)			Berlese Funnel	2015-04-24/2015-05-01		Mixed habitat	L#15RARE-0015	Soil			Canada	Ontario	Cambridge|rare Charitable Research Reserve|Site 3 - South Field, forest edge		312				43.37	-80.364		GPS	Angela Telfer	BOLD ID Engine Manual		Arthropoda;Arachnida;Sarcoptiformes;Galumnidae	Arthropoda	Arachnida	Sarcoptiformes	Galumnidae
BIOUG20568-A09	en	http://creativecommons.org/publicdomain/zero/1.0/ & http://www.canadensys.net/norms	University of Guelph	http://www.boldsystems.org/index.php/Public_RecordView?processid=RRBFA199-15	Biodiversity Institute of Ontario	BIOUG	Biodiversity Institute of Ontario (BIOUG)	Preserved Specimen	BIOUG20568-A09	BIOUG20568-A09		BIO Collections			Tissue	Vouchered:Registered Collection	RRBFA199-15		http://bins.boldsystems.org/index.php/Public_BarcodeCluster?clusteruri=|http://www.ncbi.nlm.nih.gov/nuccore/Pending (#4004)			Berlese Funnel	2015-04-24/2015-05-01		Mixed habitat	L#15RARE-0015	Soil			Canada	Ontario	Cambridge|rare Charitable Research Reserve|Site 3 - South Field, forest edge		312				43.37	-80.364		GPS	Angela Telfer	BOLD ID Engine Manual		Arthropoda;Arachnida;Sarcoptiformes;Galumnidae	Arthropoda	Arachnida	Sarcoptiformes	Galumnidae
BIOUG20568-B07	en	http://creativecommons.org/publicdomain/zero/1.0/ & http://www.canadensys.net/norms	University of Guelph	http://www.boldsystems.org/index.php/Public_RecordView?processid=RRBFA209-15	Biodiversity Institute of Ontario	BIOUG	Biodiversity Institute of Ontario (BIOUG)	Preserved Specimen	BIOUG20568-B07	BIOUG20568-B07		BIO Collections			Tissue	Vouchered:Registered Collection	RRBFA209-15		http://www.boldsystems.org/index.php/Public_RecordView?processid=RRBFA209-15|http://bins.boldsystems.org/index.php/Public_BarcodeCluster?clusteruri=BOLD:ACV7094|http://www.ncbi.nlm.nih.gov/nuccore/Pending (#4002)			Berlese Funnel	2015-04-24/2015-05-01		Mixed habitat	L#15RARE-0015	Soil			Canada	Ontario	Cambridge|rare Charitable Research Reserve|Site 3 - South Field, forest edge		312				43.37	-80.364		GPS	Angela Telfer	BOLD ID Engine Manual		Arthropoda;Arachnida;Sarcoptiformes;Ceratozetidae	Arthropoda	Arachnida	Sarcoptiformes	Ceratozetidae
BIOUG20568-C04	en	http://creativecommons.org/publicdomain/zero/1.0/ & http://www.canadensys.net/norms	University of Guelph	http://www.boldsystems.org/index.php/Public_RecordView?processid=RRBFA218-15	Biodiversity Institute of Ontario	BIOUG	Biodiversity Institute of Ontario (BIOUG)	Preserved Specimen	BIOUG20568-C04	BIOUG20568-C04		BIO Collections			Tissue	Vouchered:Registered Collection	RRBFA218-15		http://bins.boldsystems.org/index.php/Public_BarcodeCluster?clusteruri=|http://www.ncbi.nlm.nih.gov/nuccore/Pending (#4004)			Berlese Funnel	2015-04-24/2015-05-01		Mixed habitat	L#15RARE-0015	Soil			Canada	Ontario	Cambridge|rare Charitable Research Reserve|Site 3 - South Field, forest edge		312				43.37	-80.364		GPS	Angela Telfer	BOLD ID Engine Manual		Arthropoda;Arachnida;Sarcoptiformes;Galumnidae	Arthropoda	Arachnida	Sarcoptiformes	Galumnidae
BIOUG20568-C05	en	http://creativecommons.org/publicdomain/zero/1.0/ & http://www.canadensys.net/norms	University of Guelph	http://www.boldsystems.org/index.php/Public_RecordView?processid=RRBFA219-15	Biodiversity Institute of Ontario	BIOUG	Biodiversity Institute of Ontario (BIOUG)	Preserved Specimen	BIOUG20568-C05	BIOUG20568-C05		BIO Collections			Tissue	Vouchered:Registered Collection	RRBFA219-15		http://bins.boldsystems.org/index.php/Public_BarcodeCluster?clusteruri=|http://www.ncbi.nlm.nih.gov/nuccore/Pending (#4004)			Berlese Funnel	2015-04-24/2015-05-01		Mixed habitat	L#15RARE-0015	Soil			Canada	Ontario	Cambridge|rare Charitable Research Reserve|Site 3 - South Field, forest edge		312				43.37	-80.364		GPS	Angela Telfer	BOLD ID Engine Manual		Arthropoda;Arachnida;Sarcoptiformes;Galumnidae	Arthropoda	Arachnida	Sarcoptiformes	Galumnidae
BIOUG20568-C06	en	http://creativecommons.org/publicdomain/zero/1.0/ & http://www.canadensys.net/norms	University of Guelph	http://www.boldsystems.org/index.php/Public_RecordView?processid=RRBFA220-15	Biodiversity Institute of Ontario	BIOUG	Biodiversity Institute of Ontario (BIOUG)	Preserved Specimen	BIOUG20568-C06	BIOUG20568-C06		BIO Collections			Tissue	Vouchered:Registered Collection	RRBFA220-15		http://www.boldsystems.org/index.php/Public_RecordView?processid=RRBFA220-15|http://bins.boldsystems.org/index.php/Public_BarcodeCluster?clusteruri=BOLD:ACV7095|http://www.ncbi.nlm.nih.gov/nuccore/Pending (#4004)			Berlese Funnel	2015-04-24/2015-05-01		Mixed habitat	L#15RARE-0015	Soil			Canada	Ontario	Cambridge|rare Charitable Research Reserve|Site 3 - South Field, forest edge		312				43.37	-80.364		GPS	Angela Telfer	BOLD ID Engine Manual		Arthropoda;Arachnida;Sarcoptiformes;Galumnidae	Arthropoda	Arachnida	Sarcoptiformes	Galumnidae
BIOUG20568-C08	en	http://creativecommons.org/publicdomain/zero/1.0/ & http://www.canadensys.net/norms	University of Guelph	http://www.boldsystems.org/index.php/Public_RecordView?processid=RRBFA222-15	Biodiversity Institute of Ontario	BIOUG	Biodiversity Institute of Ontario (BIOUG)	Preserved Specimen	BIOUG20568-C08	BIOUG20568-C08		BIO Collections			Tissue	Vouchered:Registered Collection	RRBFA222-15		http://www.boldsystems.org/index.php/Public_RecordView?processid=RRBFA222-15|http://bins.boldsystems.org/index.php/Public_BarcodeCluster?clusteruri=BOLD:ACP1171|http://www.ncbi.nlm.nih.gov/nuccore/Pending (#4004)			Berlese Funnel	2015-04-24/2015-05-01		Mixed habitat	L#15RARE-0015	Soil			Canada	Ontario	Cambridge|rare Charitable Research Reserve|Site 3 - South Field, forest edge		312				43.37	-80.364		GPS	Angela Telfer	BOLD ID Engine Manual		Arthropoda;Arachnida;Sarcoptiformes;Galumnidae	Arthropoda	Arachnida	Sarcoptiformes	Galumnidae
BIOUG20568-C10	en	http://creativecommons.org/publicdomain/zero/1.0/ & http://www.canadensys.net/norms	University of Guelph	http://www.boldsystems.org/index.php/Public_RecordView?processid=RRBFA224-15	Biodiversity Institute of Ontario	BIOUG	Biodiversity Institute of Ontario (BIOUG)	Preserved Specimen	BIOUG20568-C10	BIOUG20568-C10		BIO Collections			Tissue	Vouchered:Registered Collection	RRBFA224-15		http://bins.boldsystems.org/index.php/Public_BarcodeCluster?clusteruri=|http://www.ncbi.nlm.nih.gov/nuccore/Pending (#4004)			Berlese Funnel	2015-04-24/2015-05-01		Mixed habitat	L#15RARE-0015	Soil			Canada	Ontario	Cambridge|rare Charitable Research Reserve|Site 3 - South Field, forest edge		312				43.37	-80.364		GPS	Angela Telfer	BOLD ID Engine Manual		Arthropoda;Arachnida;Sarcoptiformes;Galumnidae	Arthropoda	Arachnida	Sarcoptiformes	Galumnidae
BIOUG20568-C11	en	http://creativecommons.org/publicdomain/zero/1.0/ & http://www.canadensys.net/norms	University of Guelph	http://www.boldsystems.org/index.php/Public_RecordView?processid=RRBFA225-15	Biodiversity Institute of Ontario	BIOUG	Biodiversity Institute of Ontario (BIOUG)	Preserved Specimen	BIOUG20568-C11	BIOUG20568-C11		BIO Collections			Tissue	Vouchered:Registered Collection	RRBFA225-15		http://www.boldsystems.org/index.php/Public_RecordView?processid=RRBFA225-15|http://bins.boldsystems.org/index.php/Public_BarcodeCluster?clusteruri=BOLD:ACP1171|http://www.ncbi.nlm.nih.gov/nuccore/Pending (#4004)			Berlese Funnel	2015-04-24/2015-05-01		Mixed habitat	L#15RARE-0015	Soil			Canada	Ontario	Cambridge|rare Charitable Research Reserve|Site 3 - South Field, forest edge		312				43.37	-80.364		GPS	Angela Telfer	BOLD ID Engine Manual		Arthropoda;Arachnida;Sarcoptiformes;Galumnidae	Arthropoda	Arachnida	Sarcoptiformes	Galumnidae
BIOUG20568-C12	en	http://creativecommons.org/publicdomain/zero/1.0/ & http://www.canadensys.net/norms	University of Guelph	http://www.boldsystems.org/index.php/Public_RecordView?processid=RRBFA226-15	Biodiversity Institute of Ontario	BIOUG	Biodiversity Institute of Ontario (BIOUG)	Preserved Specimen	BIOUG20568-C12	BIOUG20568-C12		BIO Collections			Tissue	Vouchered:Registered Collection	RRBFA226-15		http://www.boldsystems.org/index.php/Public_RecordView?processid=RRBFA226-15|http://bins.boldsystems.org/index.php/Public_BarcodeCluster?clusteruri=BOLD:ACP1171|http://www.ncbi.nlm.nih.gov/nuccore/Pending (#4004)			Berlese Funnel	2015-04-24/2015-05-01		Mixed habitat	L#15RARE-0015	Soil			Canada	Ontario	Cambridge|rare Charitable Research Reserve|Site 3 - South Field, forest edge		312				43.37	-80.364		GPS	Angela Telfer	BOLD ID Engine Manual		Arthropoda;Arachnida;Sarcoptiformes;Galumnidae	Arthropoda	Arachnida	Sarcoptiformes	Galumnidae
BIOUG20568-D02	en	http://creativecommons.org/publicdomain/zero/1.0/ & http://www.canadensys.net/norms	University of Guelph	http://www.boldsystems.org/index.php/Public_RecordView?processid=RRBFA228-15	Biodiversity Institute of Ontario	BIOUG	Biodiversity Institute of Ontario (BIOUG)	Preserved Specimen	BIOUG20568-D02	BIOUG20568-D02		BIO Collections			Tissue	Vouchered:Registered Collection	RRBFA228-15		http://www.boldsystems.org/index.php/Public_RecordView?processid=RRBFA228-15|http://bins.boldsystems.org/index.php/Public_BarcodeCluster?clusteruri=BOLD:ACV6209			Berlese Funnel	2015-04-24/2015-05-01		Mixed habitat	L#15RARE-0015	Soil			Canada	Ontario	Cambridge|rare Charitable Research Reserve|Site 3 - South Field, forest edge		312				43.37	-80.364		GPS	Angela Telfer	BOLD ID Engine Manual		Arthropoda;Arachnida;Sarcoptiformes;Tectocepheidae;Tectocepheus	Arthropoda	Arachnida	Sarcoptiformes	Tectocepheidae
BIOUG20568-D03	en	http://creativecommons.org/publicdomain/zero/1.0/ & http://www.canadensys.net/norms	University of Guelph	http://www.boldsystems.org/index.php/Public_RecordView?processid=RRBFA229-15	Biodiversity Institute of Ontario	BIOUG	Biodiversity Institute of Ontario (BIOUG)	Preserved Specimen	BIOUG20568-D03	BIOUG20568-D03		BIO Collections			Tissue	Vouchered:Registered Collection	RRBFA229-15		http://www.boldsystems.org/index.php/Public_RecordView?processid=RRBFA229-15|http://bins.boldsystems.org/index.php/Public_BarcodeCluster?clusteruri=BOLD:ACP1171|http://www.ncbi.nlm.nih.gov/nuccore/Pending (#4004)			Berlese Funnel	2015-04-24/2015-05-01		Mixed habitat	L#15RARE-0015	Soil			Canada	Ontario	Cambridge|rare Charitable Research Reserve|Site 3 - South Field, forest edge		312				43.37	-80.364		GPS	Angela Telfer	BOLD ID Engine Manual		Arthropoda;Arachnida;Sarcoptiformes;Galumnidae	Arthropoda	Arachnida	Sarcoptiformes	Galumnidae
BIOUG20568-D05	en	http://creativecommons.org/publicdomain/zero/1.0/ & http://www.canadensys.net/norms	University of Guelph	http://www.boldsystems.org/index.php/Public_RecordView?processid=RRBFA231-15	Biodiversity Institute of Ontario	BIOUG	Biodiversity Institute of Ontario (BIOUG)	Preserved Specimen	BIOUG20568-D05	BIOUG20568-D05		BIO Collections			Tissue	Vouchered:Registered Collection	RRBFA231-15		http://www.boldsystems.org/index.php/Public_RecordView?processid=RRBFA231-15|http://bins.boldsystems.org/index.php/Public_BarcodeCluster?clusteruri=BOLD:ACP1171|http://www.ncbi.nlm.nih.gov/nuccore/Pending (#4004)			Berlese Funnel	2015-04-24/2015-05-01		Mixed habitat	L#15RARE-0015	Soil			Canada	Ontario	Cambridge|rare Charitable Research Reserve|Site 3 - South Field, forest edge		312				43.37	-80.364		GPS	Angela Telfer	BOLD ID Engine Manual		Arthropoda;Arachnida;Sarcoptiformes;Galumnidae	Arthropoda	Arachnida	Sarcoptiformes	Galumnidae
BIOUG20568-D09	en	http://creativecommons.org/publicdomain/zero/1.0/ & http://www.canadensys.net/norms	University of Guelph	http://www.boldsystems.org/index.php/Public_RecordView?processid=RRBFA235-15	Biodiversity Institute of Ontario	BIOUG	Biodiversity Institute of Ontario (BIOUG)	Preserved Specimen	BIOUG20568-D09	BIOUG20568-D09		BIO Collections			Tissue	Vouchered:Registered Collection	RRBFA235-15		http://www.boldsystems.org/index.php/Public_RecordView?processid=RRBFA235-15|http://bins.boldsystems.org/index.php/Public_BarcodeCluster?clusteruri=BOLD:ACP1171|http://www.ncbi.nlm.nih.gov/nuccore/Pending (#4004)			Berlese Funnel	2015-04-24/2015-05-01		Mixed habitat	L#15RARE-0015	Soil			Canada	Ontario	Cambridge|rare Charitable Research Reserve|Site 3 - South Field, forest edge		312				43.37	-80.364		GPS	Angela Telfer	BOLD ID Engine Manual		Arthropoda;Arachnida;Sarcoptiformes;Galumnidae	Arthropoda	Arachnida	Sarcoptiformes	Galumnidae
BIOUG20568-D12	en	http://creativecommons.org/publicdomain/zero/1.0/ & http://www.canadensys.net/norms	University of Guelph	http://www.boldsystems.org/index.php/Public_RecordView?processid=RRBFA238-15	Biodiversity Institute of Ontario	BIOUG	Biodiversity Institute of Ontario (BIOUG)	Preserved Specimen	BIOUG20568-D12	BIOUG20568-D12		BIO Collections			Tissue	Vouchered:Registered Collection	RRBFA238-15		http://www.boldsystems.org/index.php/Public_RecordView?processid=RRBFA238-15|http://bins.boldsystems.org/index.php/Public_BarcodeCluster?clusteruri=BOLD:AAF9090|http://www.ncbi.nlm.nih.gov/nuccore/Pending (#4004)			Berlese Funnel	2015-04-24/2015-05-01		Mixed habitat	L#15RARE-0015	Soil			Canada	Ontario	Cambridge|rare Charitable Research Reserve|Site 3 - South Field, forest edge		312				43.37	-80.364		GPS	Angela Telfer	BOLD ID Engine Manual	Euzetes globulus	Arthropoda;Arachnida;Sarcoptiformes;Euzetidae;Euzetes	Arthropoda	Arachnida	Sarcoptiformes	Euzetidae
BIOUG20568-E01	en	http://creativecommons.org/publicdomain/zero/1.0/ & http://www.canadensys.net/norms	University of Guelph	http://www.boldsystems.org/index.php/Public_RecordView?processid=RRBFA239-15	Biodiversity Institute of Ontario	BIOUG	Biodiversity Institute of Ontario (BIOUG)	Preserved Specimen	BIOUG20568-E01	BIOUG20568-E01		BIO Collections			Tissue	Vouchered:Registered Collection	RRBFA239-15		http://www.boldsystems.org/index.php/Public_RecordView?processid=RRBFA239-15|http://bins.boldsystems.org/index.php/Public_BarcodeCluster?clusteruri=BOLD:ACV4708|http://www.ncbi.nlm.nih.gov/nuccore/Pending (#4004)			Berlese Funnel	2015-04-24/2015-05-01		Mixed habitat	L#15RARE-0015	Soil			Canada	Ontario	Cambridge|rare Charitable Research Reserve|Site 3 - South Field, forest edge		312				43.37	-80.364		GPS	Angela Telfer	BOLD ID Engine Manual		Arthropoda;Arachnida;Sarcoptiformes;Galumnidae	Arthropoda	Arachnida	Sarcoptiformes	Galumnidae
BIOUG20568-E05	en	http://creativecommons.org/publicdomain/zero/1.0/ & http://www.canadensys.net/norms	University of Guelph	http://www.boldsystems.org/index.php/Public_RecordView?processid=RRBFA243-15	Biodiversity Institute of Ontario	BIOUG	Biodiversity Institute of Ontario (BIOUG)	Preserved Specimen	BIOUG20568-E05	BIOUG20568-E05		BIO Collections			Tissue	Vouchered:Registered Collection	RRBFA243-15		http://www.boldsystems.org/index.php/Public_RecordView?processid=RRBFA243-15|http://bins.boldsystems.org/index.php/Public_BarcodeCluster?clusteruri=BOLD:ACV4708|http://www.ncbi.nlm.nih.gov/nuccore/Pending (#4004)			Berlese Funnel	2015-04-24/2015-05-01		Mixed habitat	L#15RARE-0015	Soil			Canada	Ontario	Cambridge|rare Charitable Research Reserve|Site 3 - South Field, forest edge		312				43.37	-80.364		GPS	Angela Telfer	BOLD ID Engine Manual		Arthropoda;Arachnida;Sarcoptiformes;Galumnidae	Arthropoda	Arachnida	Sarcoptiformes	Galumnidae
BIOUG20568-E08	en	http://creativecommons.org/publicdomain/zero/1.0/ & http://www.canadensys.net/norms	University of Guelph	http://www.boldsystems.org/index.php/Public_RecordView?processid=RRBFA246-15	Biodiversity Institute of Ontario	BIOUG	Biodiversity Institute of Ontario (BIOUG)	Preserved Specimen	BIOUG20568-E08	BIOUG20568-E08		BIO Collections			Tissue	Vouchered:Registered Collection	RRBFA246-15		http://www.boldsystems.org/index.php/Public_RecordView?processid=RRBFA246-15|http://bins.boldsystems.org/index.php/Public_BarcodeCluster?clusteruri=BOLD:ACV4708|http://www.ncbi.nlm.nih.gov/nuccore/Pending (#4004)			Berlese Funnel	2015-04-24/2015-05-01		Mixed habitat	L#15RARE-0015	Soil			Canada	Ontario	Cambridge|rare Charitable Research Reserve|Site 3 - South Field, forest edge		312				43.37	-80.364		GPS	Angela Telfer	BOLD ID Engine Manual		Arthropoda;Arachnida;Sarcoptiformes;Galumnidae	Arthropoda	Arachnida	Sarcoptiformes	Galumnidae
BIOUG20568-E11	en	http://creativecommons.org/publicdomain/zero/1.0/ & http://www.canadensys.net/norms	University of Guelph	http://www.boldsystems.org/index.php/Public_RecordView?processid=RRBFA249-15	Biodiversity Institute of Ontario	BIOUG	Biodiversity Institute of Ontario (BIOUG)	Preserved Specimen	BIOUG20568-E11	BIOUG20568-E11		BIO Collections			Tissue	Vouchered:Registered Collection	RRBFA249-15		http://www.boldsystems.org/index.php/Public_RecordView?processid=RRBFA249-15|http://bins.boldsystems.org/index.php/Public_BarcodeCluster?clusteruri=BOLD:AAF0868|http://www.ncbi.nlm.nih.gov/nuccore/Pending (#4005)			Berlese Funnel	2015-04-24/2015-05-01		Mixed habitat	L#15RARE-0015	Soil			Canada	Ontario	Cambridge|rare Charitable Research Reserve|Site 3 - South Field, forest edge		312				43.37	-80.364		GPS	Angela Telfer	BOLD ID Engine Manual	Oppia nitens	Arthropoda;Arachnida;Sarcoptiformes;Oppiidae;Oppiinae;Oppia	Arthropoda	Arachnida	Sarcoptiformes	Oppiidae
BIOUG20568-F02	en	http://creativecommons.org/publicdomain/zero/1.0/ & http://www.canadensys.net/norms	University of Guelph	http://www.boldsystems.org/index.php/Public_RecordView?processid=RRBFA252-15	Biodiversity Institute of Ontario	BIOUG	Biodiversity Institute of Ontario (BIOUG)	Preserved Specimen	BIOUG20568-F02	BIOUG20568-F02		BIO Collections			Tissue	Vouchered:Registered Collection	RRBFA252-15		http://bins.boldsystems.org/index.php/Public_BarcodeCluster?clusteruri=|http://www.ncbi.nlm.nih.gov/nuccore/Pending (#4004)			Berlese Funnel	2015-04-24/2015-05-01		Mixed habitat	L#15RARE-0015	Soil			Canada	Ontario	Cambridge|rare Charitable Research Reserve|Site 3 - South Field, forest edge		312				43.37	-80.364		GPS	Angela Telfer	BOLD ID Engine Manual		Arthropoda;Arachnida;Sarcoptiformes;Galumnidae	Arthropoda	Arachnida	Sarcoptiformes	Galumnidae
BIOUG20568-F03	en	http://creativecommons.org/publicdomain/zero/1.0/ & http://www.canadensys.net/norms	University of Guelph	http://www.boldsystems.org/index.php/Public_RecordView?processid=RRBFA253-15	Biodiversity Institute of Ontario	BIOUG	Biodiversity Institute of Ontario (BIOUG)	Preserved Specimen	BIOUG20568-F03	BIOUG20568-F03		BIO Collections			Tissue		RRBFA253-15		http://www.boldsystems.org/index.php/Public_RecordView?processid=RRBFA253-15|http://bins.boldsystems.org/index.php/Public_BarcodeCluster?clusteruri=BOLD:ACV6450|http://www.ncbi.nlm.nih.gov/nuccore/Pending (#4002)			Berlese Funnel	2015-04-24/2015-05-01		Mixed habitat	L#15RARE-0015	Soil			Canada	Ontario	Cambridge|rare Charitable Research Reserve|Site 3 - South Field, forest edge		312				43.37	-80.364		GPS	Monica R. Young	Digital Morphology/BOLD ID Engine Manual		Arthropoda;Arachnida;Sarcoptiformes;Ceratozetidae	Arthropoda	Arachnida	Sarcoptiformes	Ceratozetidae
BIOUG20568-F04	en	http://creativecommons.org/publicdomain/zero/1.0/ & http://www.canadensys.net/norms	University of Guelph	http://www.boldsystems.org/index.php/Public_RecordView?processid=RRBFA254-15	Biodiversity Institute of Ontario	BIOUG	Biodiversity Institute of Ontario (BIOUG)	Preserved Specimen	BIOUG20568-F04	BIOUG20568-F04		BIO Collections			Tissue	Vouchered:Registered Collection	RRBFA254-15		http://www.boldsystems.org/index.php/Public_RecordView?processid=RRBFA254-15|http://bins.boldsystems.org/index.php/Public_BarcodeCluster?clusteruri=BOLD:ACV7094|http://www.ncbi.nlm.nih.gov/nuccore/Pending (#4002)			Berlese Funnel	2015-04-24/2015-05-01		Mixed habitat	L#15RARE-0015	Soil			Canada	Ontario	Cambridge|rare Charitable Research Reserve|Site 3 - South Field, forest edge		312				43.37	-80.364		GPS	Angela Telfer	BOLD ID Engine Manual		Arthropoda;Arachnida;Sarcoptiformes;Ceratozetidae	Arthropoda	Arachnida	Sarcoptiformes	Ceratozetidae
BIOUG20568-F07	en	http://creativecommons.org/publicdomain/zero/1.0/ & http://www.canadensys.net/norms	University of Guelph	http://www.boldsystems.org/index.php/Public_RecordView?processid=RRBFA257-15	Biodiversity Institute of Ontario	BIOUG	Biodiversity Institute of Ontario (BIOUG)	Preserved Specimen	BIOUG20568-F07	BIOUG20568-F07		BIO Collections			Tissue		RRBFA257-15		http://www.boldsystems.org/index.php/Public_RecordView?processid=RRBFA257-15|http://bins.boldsystems.org/index.php/Public_BarcodeCluster?clusteruri=BOLD:ACV6645|http://www.ncbi.nlm.nih.gov/nuccore/Pending (#4005)			Berlese Funnel	2015-04-24/2015-05-01		Mixed habitat	L#15RARE-0015	Soil			Canada	Ontario	Cambridge|rare Charitable Research Reserve|Site 3 - South Field, forest edge		312				43.37	-80.364		GPS	Monica R. Young	Digital Morphology		Arthropoda;Arachnida;Sarcoptiformes;Oppiidae	Arthropoda	Arachnida	Sarcoptiformes	Oppiidae
BIOUG20568-F09	en	http://creativecommons.org/publicdomain/zero/1.0/ & http://www.canadensys.net/norms	University of Guelph	http://www.boldsystems.org/index.php/Public_RecordView?processid=RRBFA259-15	Biodiversity Institute of Ontario	BIOUG	Biodiversity Institute of Ontario (BIOUG)	Preserved Specimen	BIOUG20568-F09	BIOUG20568-F09		BIO Collections			Tissue	Vouchered:Registered Collection	RRBFA259-15		http://www.boldsystems.org/index.php/Public_RecordView?processid=RRBFA259-15|http://bins.boldsystems.org/index.php/Public_BarcodeCluster?clusteruri=BOLD:ACV7259			Berlese Funnel	2015-04-24/2015-05-01		Mixed habitat	L#15RARE-0015	Soil			Canada	Ontario	Cambridge|rare Charitable Research Reserve|Site 3 - South Field, forest edge		312				43.37	-80.364		GPS	Angela Telfer	BOLD ID Engine Manual		Arthropoda;Arachnida;Sarcoptiformes;Suctobelbidae	Arthropoda	Arachnida	Sarcoptiformes	Suctobelbidae
BIOUG20568-F10	en	http://creativecommons.org/publicdomain/zero/1.0/ & http://www.canadensys.net/norms	University of Guelph	http://www.boldsystems.org/index.php/Public_RecordView?processid=RRBFA260-15	Biodiversity Institute of Ontario	BIOUG	Biodiversity Institute of Ontario (BIOUG)	Preserved Specimen	BIOUG20568-F10	BIOUG20568-F10		BIO Collections			Tissue	DNA/tissue vouchered only	RRBFA260-15		http://www.boldsystems.org/index.php/Public_RecordView?processid=RRBFA260-15|http://bins.boldsystems.org/index.php/Public_BarcodeCluster?clusteruri=BOLD:ACB5424|http://www.ncbi.nlm.nih.gov/nuccore/Pending (#4004)			Berlese Funnel	2015-04-24/2015-05-01		Mixed habitat	L#15RARE-0015	Soil			Canada	Ontario	Cambridge|rare Charitable Research Reserve|Site 3 - South Field, forest edge		312				43.37	-80.364		GPS	Angela Telfer	BOLD ID Engine Manual		Arthropoda;Arachnida;Trombidiformes;Eupodidae	Arthropoda	Arachnida	Trombidiformes	Eupodidae
BIOUG20568-F11	en	http://creativecommons.org/publicdomain/zero/1.0/ & http://www.canadensys.net/norms	University of Guelph	http://www.boldsystems.org/index.php/Public_RecordView?processid=RRBFA261-15	Biodiversity Institute of Ontario	BIOUG	Biodiversity Institute of Ontario (BIOUG)	Preserved Specimen	BIOUG20568-F11	BIOUG20568-F11		BIO Collections			Tissue	DNA/tissue vouchered only	RRBFA261-15		http://www.boldsystems.org/index.php/Public_RecordView?processid=RRBFA261-15|http://bins.boldsystems.org/index.php/Public_BarcodeCluster?clusteruri=BOLD:ACV6449			Berlese Funnel	2015-04-24/2015-05-01		Mixed habitat	L#15RARE-0015	Soil			Canada	Ontario	Cambridge|rare Charitable Research Reserve|Site 3 - South Field, forest edge		312				43.37	-80.364		GPS	Jeremy deWaard	Tree based identification		Arthropoda;Arachnida;Sarcoptiformes	Arthropoda	Arachnida	Sarcoptiformes
BIOUG20568-G02	en	http://creativecommons.org/publicdomain/zero/1.0/ & http://www.canadensys.net/norms	University of Guelph	http://www.boldsystems.org/index.php/Public_RecordView?processid=RRBPA001-15	Biodiversity Institute of Ontario	BIOUG	Biodiversity Institute of Ontario (BIOUG)	Preserved Specimen	BIOUG20568-G02	BIOUG20568-G02		BIO Collections			Tissue	Vouchered:Registered Collection	RRBPA001-15		http://www.boldsystems.org/index.php/Public_RecordView?processid=RRBPA001-15|http://bins.boldsystems.org/index.php/Public_BarcodeCluster?clusteruri=BOLD:AAF9097			Berlese Funnel	2015-04-24/2015-05-01		Grassland	L#15RARE-0016	Moss			Canada	Ontario	Cambridge|rare Charitable Research Reserve|Site 4 - Blair Flats, unburned prairie		264				43.385	-80.369		GPS	Angela Telfer	BOLD ID Engine Manual	Scheloribates clavilanceolatus	Arthropoda;Arachnida;Sarcoptiformes;Scheloribatidae;Scheloribates	Arthropoda	Arachnida	Sarcoptiformes	Scheloribatidae
BIOUG20568-G03	en	http://creativecommons.org/publicdomain/zero/1.0/ & http://www.canadensys.net/norms	University of Guelph	http://www.boldsystems.org/index.php/Public_RecordView?processid=RRBPA002-15	Biodiversity Institute of Ontario	BIOUG	Biodiversity Institute of Ontario (BIOUG)	Preserved Specimen	BIOUG20568-G03	BIOUG20568-G03		BIO Collections			Tissue	Vouchered:Registered Collection	RRBPA002-15		http://www.boldsystems.org/index.php/Public_RecordView?processid=RRBPA002-15|http://bins.boldsystems.org/index.php/Public_BarcodeCluster?clusteruri=BOLD:AAF9097			Berlese Funnel	2015-04-24/2015-05-01		Grassland	L#15RARE-0016	Moss			Canada	Ontario	Cambridge|rare Charitable Research Reserve|Site 4 - Blair Flats, unburned prairie		264				43.385	-80.369		GPS	Angela Telfer	BOLD ID Engine Manual	Scheloribates clavilanceolatus	Arthropoda;Arachnida;Sarcoptiformes;Scheloribatidae;Scheloribates	Arthropoda	Arachnida	Sarcoptiformes	Scheloribatidae
BIOUG20568-G04	en	http://creativecommons.org/publicdomain/zero/1.0/ & http://www.canadensys.net/norms	University of Guelph	http://www.boldsystems.org/index.php/Public_RecordView?processid=RRBPA003-15	Biodiversity Institute of Ontario	BIOUG	Biodiversity Institute of Ontario (BIOUG)	Preserved Specimen	BIOUG20568-G04	BIOUG20568-G04		BIO Collections			Tissue	Vouchered:Registered Collection	RRBPA003-15		http://www.boldsystems.org/index.php/Public_RecordView?processid=RRBPA003-15|http://bins.boldsystems.org/index.php/Public_BarcodeCluster?clusteruri=BOLD:AAF9097			Berlese Funnel	2015-04-24/2015-05-01		Grassland	L#15RARE-0016	Moss			Canada	Ontario	Cambridge|rare Charitable Research Reserve|Site 4 - Blair Flats, unburned prairie		264				43.385	-80.369		GPS	Angela Telfer	BOLD ID Engine Manual	Scheloribates clavilanceolatus	Arthropoda;Arachnida;Sarcoptiformes;Scheloribatidae;Scheloribates	Arthropoda	Arachnida	Sarcoptiformes	Scheloribatidae
BIOUG20568-G06	en	http://creativecommons.org/publicdomain/zero/1.0/ & http://www.canadensys.net/norms	University of Guelph	http://www.boldsystems.org/index.php/Public_RecordView?processid=RRBPA005-15	Biodiversity Institute of Ontario	BIOUG	Biodiversity Institute of Ontario (BIOUG)	Preserved Specimen	BIOUG20568-G06	BIOUG20568-G06		BIO Collections			Tissue	Vouchered:Registered Collection	RRBPA005-15		http://www.boldsystems.org/index.php/Public_RecordView?processid=RRBPA005-15|http://bins.boldsystems.org/index.php/Public_BarcodeCluster?clusteruri=BOLD:AAF9097			Berlese Funnel	2015-04-24/2015-05-01		Grassland	L#15RARE-0016	Moss			Canada	Ontario	Cambridge|rare Charitable Research Reserve|Site 4 - Blair Flats, unburned prairie		264				43.385	-80.369		GPS	Angela Telfer	BOLD ID Engine Manual	Scheloribates clavilanceolatus	Arthropoda;Arachnida;Sarcoptiformes;Scheloribatidae;Scheloribates	Arthropoda	Arachnida	Sarcoptiformes	Scheloribatidae
BIOUG20568-G07	en	http://creativecommons.org/publicdomain/zero/1.0/ & http://www.canadensys.net/norms	University of Guelph	http://www.boldsystems.org/index.php/Public_RecordView?processid=RRBPA006-15	Biodiversity Institute of Ontario	BIOUG	Biodiversity Institute of Ontario (BIOUG)	Preserved Specimen	BIOUG20568-G07	BIOUG20568-G07		BIO Collections			Tissue	Vouchered:Registered Collection	RRBPA006-15		http://www.boldsystems.org/index.php/Public_RecordView?processid=RRBPA006-15|http://bins.boldsystems.org/index.php/Public_BarcodeCluster?clusteruri=BOLD:AAF9097			Berlese Funnel	2015-04-24/2015-05-01		Grassland	L#15RARE-0016	Moss			Canada	Ontario	Cambridge|rare Charitable Research Reserve|Site 4 - Blair Flats, unburned prairie		264				43.385	-80.369		GPS	Angela Telfer	BOLD ID Engine Manual	Scheloribates clavilanceolatus	Arthropoda;Arachnida;Sarcoptiformes;Scheloribatidae;Scheloribates	Arthropoda	Arachnida	Sarcoptiformes	Scheloribatidae
BIOUG20568-G08	en	http://creativecommons.org/publicdomain/zero/1.0/ & http://www.canadensys.net/norms	University of Guelph	http://www.boldsystems.org/index.php/Public_RecordView?processid=RRBPA007-15	Biodiversity Institute of Ontario	BIOUG	Biodiversity Institute of Ontario (BIOUG)	Preserved Specimen	BIOUG20568-G08	BIOUG20568-G08		BIO Collections			Tissue	Vouchered:Registered Collection	RRBPA007-15		http://www.boldsystems.org/index.php/Public_RecordView?processid=RRBPA007-15|http://bins.boldsystems.org/index.php/Public_BarcodeCluster?clusteruri=BOLD:AAI0689			Berlese Funnel	2015-04-24/2015-05-01		Grassland	L#15RARE-0016	Moss			Canada	Ontario	Cambridge|rare Charitable Research Reserve|Site 4 - Blair Flats, unburned prairie		264				43.385	-80.369		GPS	Angela Telfer	BOLD ID Engine Manual		Arthropoda;Arachnida;Sarcoptiformes;Scheloribatidae;Scheloribates	Arthropoda	Arachnida	Sarcoptiformes	Scheloribatidae
BIOUG20568-G09	en	http://creativecommons.org/publicdomain/zero/1.0/ & http://www.canadensys.net/norms	University of Guelph	http://www.boldsystems.org/index.php/Public_RecordView?processid=RRBPA008-15	Biodiversity Institute of Ontario	BIOUG	Biodiversity Institute of Ontario (BIOUG)	Preserved Specimen	BIOUG20568-G09	BIOUG20568-G09		BIO Collections			Tissue	Vouchered:Registered Collection	RRBPA008-15		http://www.boldsystems.org/index.php/Public_RecordView?processid=RRBPA008-15|http://bins.boldsystems.org/index.php/Public_BarcodeCluster?clusteruri=BOLD:AAI0689			Berlese Funnel	2015-04-24/2015-05-01		Grassland	L#15RARE-0016	Moss			Canada	Ontario	Cambridge|rare Charitable Research Reserve|Site 4 - Blair Flats, unburned prairie		264				43.385	-80.369		GPS	Angela Telfer	BOLD ID Engine Manual		Arthropoda;Arachnida;Sarcoptiformes;Scheloribatidae;Scheloribates	Arthropoda	Arachnida	Sarcoptiformes	Scheloribatidae
BIOUG20568-G10	en	http://creativecommons.org/publicdomain/zero/1.0/ & http://www.canadensys.net/norms	University of Guelph	http://www.boldsystems.org/index.php/Public_RecordView?processid=RRBPA009-15	Biodiversity Institute of Ontario	BIOUG	Biodiversity Institute of Ontario (BIOUG)	Preserved Specimen	BIOUG20568-G10	BIOUG20568-G10		BIO Collections			Tissue	Vouchered:Registered Collection	RRBPA009-15		http://www.boldsystems.org/index.php/Public_RecordView?processid=RRBPA009-15|http://bins.boldsystems.org/index.php/Public_BarcodeCluster?clusteruri=BOLD:AAI0689			Berlese Funnel	2015-04-24/2015-05-01		Grassland	L#15RARE-0016	Moss			Canada	Ontario	Cambridge|rare Charitable Research Reserve|Site 4 - Blair Flats, unburned prairie		264				43.385	-80.369		GPS	Angela Telfer	BOLD ID Engine Manual		Arthropoda;Arachnida;Sarcoptiformes;Scheloribatidae;Scheloribates	Arthropoda	Arachnida	Sarcoptiformes	Scheloribatidae
BIOUG20568-G11	en	http://creativecommons.org/publicdomain/zero/1.0/ & http://www.canadensys.net/norms	University of Guelph	http://www.boldsystems.org/index.php/Public_RecordView?processid=RRBPA010-15	Biodiversity Institute of Ontario	BIOUG	Biodiversity Institute of Ontario (BIOUG)	Preserved Specimen	BIOUG20568-G11	BIOUG20568-G11		BIO Collections			Tissue	Vouchered:Registered Collection	RRBPA010-15		http://www.boldsystems.org/index.php/Public_RecordView?processid=RRBPA010-15|http://bins.boldsystems.org/index.php/Public_BarcodeCluster?clusteruri=BOLD:AAF9097			Berlese Funnel	2015-04-24/2015-05-01		Grassland	L#15RARE-0016	Moss			Canada	Ontario	Cambridge|rare Charitable Research Reserve|Site 4 - Blair Flats, unburned prairie		264				43.385	-80.369		GPS	Angela Telfer	BOLD ID Engine Manual	Scheloribates clavilanceolatus	Arthropoda;Arachnida;Sarcoptiformes;Scheloribatidae;Scheloribates	Arthropoda	Arachnida	Sarcoptiformes	Scheloribatidae
BIOUG20568-G12	en	http://creativecommons.org/publicdomain/zero/1.0/ & http://www.canadensys.net/norms	University of Guelph	http://www.boldsystems.org/index.php/Public_RecordView?processid=RRBPA011-15	Biodiversity Institute of Ontario	BIOUG	Biodiversity Institute of Ontario (BIOUG)	Preserved Specimen	BIOUG20568-G12	BIOUG20568-G12		BIO Collections			Tissue	Vouchered:Registered Collection	RRBPA011-15		http://www.boldsystems.org/index.php/Public_RecordView?processid=RRBPA011-15|http://bins.boldsystems.org/index.php/Public_BarcodeCluster?clusteruri=BOLD:AAF9097			Berlese Funnel	2015-04-24/2015-05-01		Grassland	L#15RARE-0016	Moss			Canada	Ontario	Cambridge|rare Charitable Research Reserve|Site 4 - Blair Flats, unburned prairie		264				43.385	-80.369		GPS	Angela Telfer	BOLD ID Engine Manual	Scheloribates clavilanceolatus	Arthropoda;Arachnida;Sarcoptiformes;Scheloribatidae;Scheloribates	Arthropoda	Arachnida	Sarcoptiformes	Scheloribatidae
BIOUG20568-H01	en	http://creativecommons.org/publicdomain/zero/1.0/ & http://www.canadensys.net/norms	University of Guelph	http://www.boldsystems.org/index.php/Public_RecordView?processid=RRBPA012-15	Biodiversity Institute of Ontario	BIOUG	Biodiversity Institute of Ontario (BIOUG)	Preserved Specimen	BIOUG20568-H01	BIOUG20568-H01		BIO Collections			Tissue	Vouchered:Registered Collection	RRBPA012-15		http://www.boldsystems.org/index.php/Public_RecordView?processid=RRBPA012-15|http://bins.boldsystems.org/index.php/Public_BarcodeCluster?clusteruri=BOLD:AAI0689			Berlese Funnel	2015-04-24/2015-05-01		Grassland	L#15RARE-0016	Moss			Canada	Ontario	Cambridge|rare Charitable Research Reserve|Site 4 - Blair Flats, unburned prairie		264				43.385	-80.369		GPS	Angela Telfer	BOLD ID Engine Manual		Arthropoda;Arachnida;Sarcoptiformes;Scheloribatidae;Scheloribates	Arthropoda	Arachnida	Sarcoptiformes	Scheloribatidae
BIOUG20568-H02	en	http://creativecommons.org/publicdomain/zero/1.0/ & http://www.canadensys.net/norms	University of Guelph	http://www.boldsystems.org/index.php/Public_RecordView?processid=RRBPA013-15	Biodiversity Institute of Ontario	BIOUG	Biodiversity Institute of Ontario (BIOUG)	Preserved Specimen	BIOUG20568-H02	BIOUG20568-H02		BIO Collections			Tissue	Vouchered:Registered Collection	RRBPA013-15		http://www.boldsystems.org/index.php/Public_RecordView?processid=RRBPA013-15|http://bins.boldsystems.org/index.php/Public_BarcodeCluster?clusteruri=BOLD:AAF9097			Berlese Funnel	2015-04-24/2015-05-01		Grassland	L#15RARE-0016	Moss			Canada	Ontario	Cambridge|rare Charitable Research Reserve|Site 4 - Blair Flats, unburned prairie		264				43.385	-80.369		GPS	Angela Telfer	BOLD ID Engine Manual	Scheloribates clavilanceolatus	Arthropoda;Arachnida;Sarcoptiformes;Scheloribatidae;Scheloribates	Arthropoda	Arachnida	Sarcoptiformes	Scheloribatidae
BIOUG20568-H03	en	http://creativecommons.org/publicdomain/zero/1.0/ & http://www.canadensys.net/norms	University of Guelph	http://www.boldsystems.org/index.php/Public_RecordView?processid=RRBPA014-15	Biodiversity Institute of Ontario	BIOUG	Biodiversity Institute of Ontario (BIOUG)	Preserved Specimen	BIOUG20568-H03	BIOUG20568-H03		BIO Collections			Tissue	Vouchered:Registered Collection	RRBPA014-15		http://www.boldsystems.org/index.php/Public_RecordView?processid=RRBPA014-15|http://bins.boldsystems.org/index.php/Public_BarcodeCluster?clusteruri=BOLD:AAF9097			Berlese Funnel	2015-04-24/2015-05-01		Grassland	L#15RARE-0016	Moss			Canada	Ontario	Cambridge|rare Charitable Research Reserve|Site 4 - Blair Flats, unburned prairie		264				43.385	-80.369		GPS	Angela Telfer	BOLD ID Engine Manual	Scheloribates clavilanceolatus	Arthropoda;Arachnida;Sarcoptiformes;Scheloribatidae;Scheloribates	Arthropoda	Arachnida	Sarcoptiformes	Scheloribatidae
BIOUG20568-H04	en	http://creativecommons.org/publicdomain/zero/1.0/ & http://www.canadensys.net/norms	University of Guelph	http://www.boldsystems.org/index.php/Public_RecordView?processid=RRBPA015-15	Biodiversity Institute of Ontario	BIOUG	Biodiversity Institute of Ontario (BIOUG)	Preserved Specimen	BIOUG20568-H04	BIOUG20568-H04		BIO Collections			Tissue	DNA/tissue vouchered only	RRBPA015-15		http://www.boldsystems.org/index.php/Public_RecordView?processid=RRBPA015-15|http://bins.boldsystems.org/index.php/Public_BarcodeCluster?clusteruri=BOLD:ACV5502|http://www.ncbi.nlm.nih.gov/nuccore/Pending (#4004)			Berlese Funnel	2015-04-24/2015-05-01		Grassland	L#15RARE-0016	Moss			Canada	Ontario	Cambridge|rare Charitable Research Reserve|Site 4 - Blair Flats, unburned prairie		264				43.385	-80.369		GPS	Angela Telfer	BOLD ID Engine Manual		Arthropoda;Arachnida;Trombidiformes;Eupodidae	Arthropoda	Arachnida	Trombidiformes	Eupodidae
BIOUG20568-H05	en	http://creativecommons.org/publicdomain/zero/1.0/ & http://www.canadensys.net/norms	University of Guelph	http://www.boldsystems.org/index.php/Public_RecordView?processid=RRBPA016-15	Biodiversity Institute of Ontario	BIOUG	Biodiversity Institute of Ontario (BIOUG)	Preserved Specimen	BIOUG20568-H05	BIOUG20568-H05		BIO Collections			Tissue	Vouchered:Registered Collection	RRBPA016-15		http://www.boldsystems.org/index.php/Public_RecordView?processid=RRBPA016-15|http://bins.boldsystems.org/index.php/Public_BarcodeCluster?clusteruri=BOLD:AAF9097			Berlese Funnel	2015-04-24/2015-05-01		Grassland	L#15RARE-0016	Moss			Canada	Ontario	Cambridge|rare Charitable Research Reserve|Site 4 - Blair Flats, unburned prairie		264				43.385	-80.369		GPS	Angela Telfer	BOLD ID Engine Manual	Scheloribates clavilanceolatus	Arthropoda;Arachnida;Sarcoptiformes;Scheloribatidae;Scheloribates	Arthropoda	Arachnida	Sarcoptiformes	Scheloribatidae
BIOUG20568-H06	en	http://creativecommons.org/publicdomain/zero/1.0/ & http://www.canadensys.net/norms	University of Guelph	http://www.boldsystems.org/index.php/Public_RecordView?processid=RRBPA017-15	Biodiversity Institute of Ontario	BIOUG	Biodiversity Institute of Ontario (BIOUG)	Preserved Specimen	BIOUG20568-H06	BIOUG20568-H06		BIO Collections			Tissue	Vouchered:Registered Collection	RRBPA017-15		http://www.boldsystems.org/index.php/Public_RecordView?processid=RRBPA017-15|http://bins.boldsystems.org/index.php/Public_BarcodeCluster?clusteruri=BOLD:AAF9097			Berlese Funnel	2015-04-24/2015-05-01		Grassland	L#15RARE-0016	Moss			Canada	Ontario	Cambridge|rare Charitable Research Reserve|Site 4 - Blair Flats, unburned prairie		264				43.385	-80.369		GPS	Angela Telfer	BOLD ID Engine Manual	Scheloribates clavilanceolatus	Arthropoda;Arachnida;Sarcoptiformes;Scheloribatidae;Scheloribates	Arthropoda	Arachnida	Sarcoptiformes	Scheloribatidae
BIOUG20568-H07	en	http://creativecommons.org/publicdomain/zero/1.0/ & http://www.canadensys.net/norms	University of Guelph	http://www.boldsystems.org/index.php/Public_RecordView?processid=RRBPA018-15	Biodiversity Institute of Ontario	BIOUG	Biodiversity Institute of Ontario (BIOUG)	Preserved Specimen	BIOUG20568-H07	BIOUG20568-H07		BIO Collections			Tissue	Vouchered:Registered Collection	RRBPA018-15		http://www.boldsystems.org/index.php/Public_RecordView?processid=RRBPA018-15|http://bins.boldsystems.org/index.php/Public_BarcodeCluster?clusteruri=BOLD:AAF9097			Berlese Funnel	2015-04-24/2015-05-01		Grassland	L#15RARE-0016	Moss			Canada	Ontario	Cambridge|rare Charitable Research Reserve|Site 4 - Blair Flats, unburned prairie		264				43.385	-80.369		GPS	Angela Telfer	BOLD ID Engine Manual	Scheloribates clavilanceolatus	Arthropoda;Arachnida;Sarcoptiformes;Scheloribatidae;Scheloribates	Arthropoda	Arachnida	Sarcoptiformes	Scheloribatidae
BIOUG20568-H08	en	http://creativecommons.org/publicdomain/zero/1.0/ & http://www.canadensys.net/norms	University of Guelph	http://www.boldsystems.org/index.php/Public_RecordView?processid=RRBPA019-15	Biodiversity Institute of Ontario	BIOUG	Biodiversity Institute of Ontario (BIOUG)	Preserved Specimen	BIOUG20568-H08	BIOUG20568-H08		BIO Collections			Tissue	DNA/tissue vouchered only	RRBPA019-15		http://www.boldsystems.org/index.php/Public_RecordView?processid=RRBPA019-15|http://bins.boldsystems.org/index.php/Public_BarcodeCluster?clusteruri=BOLD:AAI0689			Berlese Funnel	2015-04-24/2015-05-01		Grassland	L#15RARE-0016	Moss			Canada	Ontario	Cambridge|rare Charitable Research Reserve|Site 4 - Blair Flats, unburned prairie		264				43.385	-80.369		GPS	Angela Telfer	BOLD ID Engine Manual		Arthropoda;Arachnida;Sarcoptiformes;Scheloribatidae;Scheloribates	Arthropoda	Arachnida	Sarcoptiformes	Scheloribatidae
BIOUG20568-H09	en	http://creativecommons.org/publicdomain/zero/1.0/ & http://www.canadensys.net/norms	University of Guelph	http://www.boldsystems.org/index.php/Public_RecordView?processid=RRBPA020-15	Biodiversity Institute of Ontario	BIOUG	Biodiversity Institute of Ontario (BIOUG)	Preserved Specimen	BIOUG20568-H09	BIOUG20568-H09		BIO Collections			Tissue	Vouchered:Registered Collection	RRBPA020-15		http://www.boldsystems.org/index.php/Public_RecordView?processid=RRBPA020-15|http://bins.boldsystems.org/index.php/Public_BarcodeCluster?clusteruri=BOLD:AAI0689			Berlese Funnel	2015-04-24/2015-05-01		Grassland	L#15RARE-0016	Moss			Canada	Ontario	Cambridge|rare Charitable Research Reserve|Site 4 - Blair Flats, unburned prairie		264				43.385	-80.369		GPS	Angela Telfer	BOLD ID Engine Manual		Arthropoda;Arachnida;Sarcoptiformes;Scheloribatidae;Scheloribates	Arthropoda	Arachnida	Sarcoptiformes	Scheloribatidae
BIOUG20568-H10	en	http://creativecommons.org/publicdomain/zero/1.0/ & http://www.canadensys.net/norms	University of Guelph	http://www.boldsystems.org/index.php/Public_RecordView?processid=RRBPA021-15	Biodiversity Institute of Ontario	BIOUG	Biodiversity Institute of Ontario (BIOUG)	Preserved Specimen	BIOUG20568-H10	BIOUG20568-H10		BIO Collections			Tissue	Vouchered:Registered Collection	RRBPA021-15		http://www.boldsystems.org/index.php/Public_RecordView?processid=RRBPA021-15|http://bins.boldsystems.org/index.php/Public_BarcodeCluster?clusteruri=BOLD:AAI0689			Berlese Funnel	2015-04-24/2015-05-01		Grassland	L#15RARE-0016	Moss			Canada	Ontario	Cambridge|rare Charitable Research Reserve|Site 4 - Blair Flats, unburned prairie		264				43.385	-80.369		GPS	Angela Telfer	BOLD ID Engine Manual		Arthropoda;Arachnida;Sarcoptiformes;Scheloribatidae;Scheloribates	Arthropoda	Arachnida	Sarcoptiformes	Scheloribatidae
BIOUG20568-H11	en	http://creativecommons.org/publicdomain/zero/1.0/ & http://www.canadensys.net/norms	University of Guelph	http://www.boldsystems.org/index.php/Public_RecordView?processid=RRBPA022-15	Biodiversity Institute of Ontario	BIOUG	Biodiversity Institute of Ontario (BIOUG)	Preserved Specimen	BIOUG20568-H11	BIOUG20568-H11		BIO Collections			Tissue	Vouchered:Registered Collection	RRBPA022-15		http://www.boldsystems.org/index.php/Public_RecordView?processid=RRBPA022-15|http://bins.boldsystems.org/index.php/Public_BarcodeCluster?clusteruri=BOLD:AAI0689			Berlese Funnel	2015-04-24/2015-05-01		Grassland	L#15RARE-0016	Moss			Canada	Ontario	Cambridge|rare Charitable Research Reserve|Site 4 - Blair Flats, unburned prairie		264				43.385	-80.369		GPS	Angela Telfer	BOLD ID Engine Manual		Arthropoda;Arachnida;Sarcoptiformes;Scheloribatidae;Scheloribates	Arthropoda	Arachnida	Sarcoptiformes	Scheloribatidae
BIOUG20569-A02	en	http://creativecommons.org/publicdomain/zero/1.0/ & http://www.canadensys.net/norms	University of Guelph	http://www.boldsystems.org/index.php/Public_RecordView?processid=RRBPA078-15	Biodiversity Institute of Ontario	BIOUG	Biodiversity Institute of Ontario (BIOUG)	Preserved Specimen	BIOUG20569-A02	BIOUG20569-A02		BIO Collections			Tissue	DNA/tissue vouchered only	RRBPA078-15		http://www.boldsystems.org/index.php/Public_RecordView?processid=RRBPA078-15|http://bins.boldsystems.org/index.php/Public_BarcodeCluster?clusteruri=BOLD:AAF9097			Berlese Funnel	2015-04-24/2015-05-01		Grassland	L#15RARE-0019	Soil			Canada	Ontario	Cambridge|rare Charitable Research Reserve|Site 4 - Blair Flats, unburned prairie		264			rare Charitable Research Reserve	43.385	-80.369		GPS	Angela Telfer	BOLD ID Engine Manual	Scheloribates clavilanceolatus	Arthropoda;Arachnida;Sarcoptiformes;Scheloribatidae;Scheloribates	Arthropoda	Arachnida	Sarcoptiformes	Scheloribatidae
BIOUG20569-A03	en	http://creativecommons.org/publicdomain/zero/1.0/ & http://www.canadensys.net/norms	University of Guelph	http://www.boldsystems.org/index.php/Public_RecordView?processid=RRBPA079-15	Biodiversity Institute of Ontario	BIOUG	Biodiversity Institute of Ontario (BIOUG)	Preserved Specimen	BIOUG20569-A03	BIOUG20569-A03		BIO Collections			Tissue	Vouchered:Registered Collection	RRBPA079-15		http://www.boldsystems.org/index.php/Public_RecordView?processid=RRBPA079-15|http://bins.boldsystems.org/index.php/Public_BarcodeCluster?clusteruri=BOLD:ABW5666|http://www.ncbi.nlm.nih.gov/nuccore/Pending (#4004)			Berlese Funnel	2015-04-24/2015-05-01		Grassland	L#15RARE-0019	Soil			Canada	Ontario	Cambridge|rare Charitable Research Reserve|Site 4 - Blair Flats, unburned prairie		264			rare Charitable Research Reserve	43.385	-80.369		GPS	Angela Telfer	BOLD ID Engine Manual		Arthropoda;Arachnida;Trombidiformes;Microtrombidiidae	Arthropoda	Arachnida	Trombidiformes	Microtrombidiidae
BIOUG20569-A04	en	http://creativecommons.org/publicdomain/zero/1.0/ & http://www.canadensys.net/norms	University of Guelph	http://www.boldsystems.org/index.php/Public_RecordView?processid=RRBPA080-15	Biodiversity Institute of Ontario	BIOUG	Biodiversity Institute of Ontario (BIOUG)	Preserved Specimen	BIOUG20569-A04	BIOUG20569-A04		BIO Collections			Tissue	DNA/tissue vouchered only	RRBPA080-15		http://www.boldsystems.org/index.php/Public_RecordView?processid=RRBPA080-15|http://bins.boldsystems.org/index.php/Public_BarcodeCluster?clusteruri=BOLD:ACV5502|http://www.ncbi.nlm.nih.gov/nuccore/Pending (#4004)			Berlese Funnel	2015-04-24/2015-05-01		Grassland	L#15RARE-0019	Soil			Canada	Ontario	Cambridge|rare Charitable Research Reserve|Site 4 - Blair Flats, unburned prairie		264			rare Charitable Research Reserve	43.385	-80.369		GPS	Angela Telfer	BOLD ID Engine Manual		Arthropoda;Arachnida;Trombidiformes;Eupodidae	Arthropoda	Arachnida	Trombidiformes	Eupodidae
BIOUG20569-A05	en	http://creativecommons.org/publicdomain/zero/1.0/ & http://www.canadensys.net/norms	University of Guelph	http://www.boldsystems.org/index.php/Public_RecordView?processid=RRBPA081-15	Biodiversity Institute of Ontario	BIOUG	Biodiversity Institute of Ontario (BIOUG)	Preserved Specimen	BIOUG20569-A05	BIOUG20569-A05		BIO Collections			Tissue	DNA/tissue vouchered only	RRBPA081-15		http://www.boldsystems.org/index.php/Public_RecordView?processid=RRBPA081-15|http://bins.boldsystems.org/index.php/Public_BarcodeCluster?clusteruri=BOLD:ACV5502|http://www.ncbi.nlm.nih.gov/nuccore/Pending (#4004)			Berlese Funnel	2015-04-24/2015-05-01		Grassland	L#15RARE-0019	Soil			Canada	Ontario	Cambridge|rare Charitable Research Reserve|Site 4 - Blair Flats, unburned prairie		264			rare Charitable Research Reserve	43.385	-80.369		GPS	Angela Telfer	BOLD ID Engine Manual		Arthropoda;Arachnida;Trombidiformes;Eupodidae	Arthropoda	Arachnida	Trombidiformes	Eupodidae
BIOUG20569-A06	en	http://creativecommons.org/publicdomain/zero/1.0/ & http://www.canadensys.net/norms	University of Guelph	http://www.boldsystems.org/index.php/Public_RecordView?processid=RRSSA026-15	Biodiversity Institute of Ontario	BIOUG	Biodiversity Institute of Ontario (BIOUG)	Preserved Specimen	BIOUG20569-A06	BIOUG20569-A06		BIO Collections		A	Tissue	Vouchered:Registered Collection	RRSSA026-15		http://www.boldsystems.org/index.php/Public_RecordView?processid=RRSSA026-15|http://bins.boldsystems.org/index.php/Public_BarcodeCluster?clusteruri=BOLD:AAG8493|http://www.ncbi.nlm.nih.gov/nuccore/Pending (#4004)			Sweep Net	8/16/2015		Hardwood Forest	L#15RARE-0118	5 min sweep x4 collectors (1)|overcast|hardwood forest, agricultural			Canada	Ontario	Cambridge|rare Charitable Research Reserve|Site 1 - Field Edge Forest		332			rare Charitable Research Reserve	43.374	-80.354		GPS	Angela Telfer	BOLD ID Engine Manual		Arthropoda;Insecta;Diptera;Drosophilidae;Drosophilinae	Arthropoda	Insecta	Diptera	Drosophilidae
BIOUG20569-A07	en	http://creativecommons.org/publicdomain/zero/1.0/ & http://www.canadensys.net/norms	University of Guelph	http://www.boldsystems.org/index.php/Public_RecordView?processid=RRSSA027-15	Biodiversity Institute of Ontario	BIOUG	Biodiversity Institute of Ontario (BIOUG)	Preserved Specimen	BIOUG20569-A07	BIOUG20569-A07		BIO Collections		A	Tissue	Vouchered:Registered Collection	RRSSA027-15		http://www.boldsystems.org/index.php/Public_RecordView?processid=RRSSA027-15|http://bins.boldsystems.org/index.php/Public_BarcodeCluster?clusteruri=BOLD:ACG4218			Sweep Net	8/16/2015		Hardwood Forest	L#15RARE-0118	5 min sweep x4 collectors (1)|overcast|hardwood forest, agricultural			Canada	Ontario	Cambridge|rare Charitable Research Reserve|Site 1 - Field Edge Forest		332			rare Charitable Research Reserve	43.374	-80.354		GPS	Angela Telfer	BOLD ID Engine Manual		Arthropoda;Insecta;Diptera;Sciaridae	Arthropoda	Insecta	Diptera	Sciaridae
BIOUG20569-A08	en	http://creativecommons.org/publicdomain/zero/1.0/ & http://www.canadensys.net/norms	University of Guelph	http://www.boldsystems.org/index.php/Public_RecordView?processid=RRSSA028-15	Biodiversity Institute of Ontario	BIOUG	Biodiversity Institute of Ontario (BIOUG)	Preserved Specimen	BIOUG20569-A08	BIOUG20569-A08		BIO Collections		A	Tissue	Vouchered:Registered Collection	RRSSA028-15		http://www.boldsystems.org/index.php/Public_RecordView?processid=RRSSA028-15|http://bins.boldsystems.org/index.php/Public_BarcodeCluster?clusteruri=BOLD:AAG5473|http://www.ncbi.nlm.nih.gov/nuccore/Pending (#4005)			Sweep Net	8/16/2015		Hardwood Forest	L#15RARE-0118	5 min sweep x4 collectors (1)|overcast|hardwood forest, agricultural			Canada	Ontario	Cambridge|rare Charitable Research Reserve|Site 1 - Field Edge Forest		332			rare Charitable Research Reserve	43.374	-80.354		GPS	Angela Telfer	BOLD ID Engine Manual		Arthropoda;Insecta;Diptera;Chironomidae;Chironominae;Paratendipes	Arthropoda	Insecta	Diptera	Chironomidae
BIOUG20569-A09	en	http://creativecommons.org/publicdomain/zero/1.0/ & http://www.canadensys.net/norms	University of Guelph	http://www.boldsystems.org/index.php/Public_RecordView?processid=RRSSA029-15	Biodiversity Institute of Ontario	BIOUG	Biodiversity Institute of Ontario (BIOUG)	Preserved Specimen	BIOUG20569-A09	BIOUG20569-A09		BIO Collections		A	Tissue	Vouchered:Registered Collection	RRSSA029-15		http://www.boldsystems.org/index.php/Public_RecordView?processid=RRSSA029-15|http://bins.boldsystems.org/index.php/Public_BarcodeCluster?clusteruri=BOLD:AAM9252|http://www.ncbi.nlm.nih.gov/nuccore/Pending (#4002)			Sweep Net	8/16/2015		Hardwood Forest	L#15RARE-0118	5 min sweep x4 collectors (1)|overcast|hardwood forest, agricultural			Canada	Ontario	Cambridge|rare Charitable Research Reserve|Site 1 - Field Edge Forest		332			rare Charitable Research Reserve	43.374	-80.354		GPS	Angela Telfer	BOLD ID Engine Manual	Bradysia vagans	Arthropoda;Insecta;Diptera;Sciaridae;Bradysia	Arthropoda	Insecta	Diptera	Sciaridae
BIOUG20569-A10	en	http://creativecommons.org/publicdomain/zero/1.0/ & http://www.canadensys.net/norms	University of Guelph	http://www.boldsystems.org/index.php/Public_RecordView?processid=RRSSA030-15	Biodiversity Institute of Ontario	BIOUG	Biodiversity Institute of Ontario (BIOUG)	Preserved Specimen	BIOUG20569-A10	BIOUG20569-A10		BIO Collections		A	Tissue	Vouchered:Registered Collection	RRSSA030-15		http://www.boldsystems.org/index.php/Public_RecordView?processid=RRSSA030-15|http://bins.boldsystems.org/index.php/Public_BarcodeCluster?clusteruri=BOLD:AAQ0299			Sweep Net	8/16/2015		Hardwood Forest	L#15RARE-0118	5 min sweep x4 collectors (1)|overcast|hardwood forest, agricultural			Canada	Ontario	Cambridge|rare Charitable Research Reserve|Site 1 - Field Edge Forest		332			rare Charitable Research Reserve	43.374	-80.354		GPS	Angela Telfer	BOLD ID Engine Manual		Arthropoda;Insecta;Diptera;Sciaridae	Arthropoda	Insecta	Diptera	Sciaridae
BIOUG20569-A11	en	http://creativecommons.org/publicdomain/zero/1.0/ & http://www.canadensys.net/norms	University of Guelph	http://www.boldsystems.org/index.php/Public_RecordView?processid=RRSSA031-15	Biodiversity Institute of Ontario	BIOUG	Biodiversity Institute of Ontario (BIOUG)	Preserved Specimen	BIOUG20569-A11	BIOUG20569-A11		BIO Collections		A	Tissue	Vouchered:Registered Collection	RRSSA031-15		http://www.boldsystems.org/index.php/Public_RecordView?processid=RRSSA031-15|http://bins.boldsystems.org/index.php/Public_BarcodeCluster?clusteruri=BOLD:AAU6626			Sweep Net	8/16/2015		Hardwood Forest	L#15RARE-0118	5 min sweep x4 collectors (1)|overcast|hardwood forest, agricultural			Canada	Ontario	Cambridge|rare Charitable Research Reserve|Site 1 - Field Edge Forest		332			rare Charitable Research Reserve	43.374	-80.354		GPS	Angela Telfer	BOLD ID Engine Manual		Arthropoda;Insecta;Diptera;Sciaridae	Arthropoda	Insecta	Diptera	Sciaridae
BIOUG20569-B01	en	http://creativecommons.org/publicdomain/zero/1.0/ & http://www.canadensys.net/norms	University of Guelph	http://www.boldsystems.org/index.php/Public_RecordView?processid=RRSSA033-15	Biodiversity Institute of Ontario	BIOUG	Biodiversity Institute of Ontario (BIOUG)	Preserved Specimen	BIOUG20569-B01	BIOUG20569-B01		BIO Collections		A	Tissue	Vouchered:Registered Collection	RRSSA033-15		http://www.boldsystems.org/index.php/Public_RecordView?processid=RRSSA033-15|http://bins.boldsystems.org/index.php/Public_BarcodeCluster?clusteruri=BOLD:AAG0996|http://www.ncbi.nlm.nih.gov/nuccore/Pending (#4003)			Sweep Net	8/16/2015		Hardwood Forest	L#15RARE-0118	5 min sweep x4 collectors (1)|overcast|hardwood forest, agricultural			Canada	Ontario	Cambridge|rare Charitable Research Reserve|Site 1 - Field Edge Forest		332			rare Charitable Research Reserve	43.374	-80.354		GPS	Angela Telfer	BOLD ID Engine Manual		Arthropoda;Insecta;Diptera;Chironomidae;Orthocladiinae;Cricotopus	Arthropoda	Insecta	Diptera	Chironomidae
BIOUG20569-B02	en	http://creativecommons.org/publicdomain/zero/1.0/ & http://www.canadensys.net/norms	University of Guelph	http://www.boldsystems.org/index.php/Public_RecordView?processid=RRSSA034-15	Biodiversity Institute of Ontario	BIOUG	Biodiversity Institute of Ontario (BIOUG)	Preserved Specimen	BIOUG20569-B02	BIOUG20569-B02		BIO Collections		A	Tissue	Vouchered:Registered Collection	RRSSA034-15		http://www.boldsystems.org/index.php/Public_RecordView?processid=RRSSA034-15|http://bins.boldsystems.org/index.php/Public_BarcodeCluster?clusteruri=BOLD:AAF9772|http://www.ncbi.nlm.nih.gov/nuccore/Pending (#4005)			Sweep Net	8/16/2015		Hardwood Forest	L#15RARE-0118	5 min sweep x4 collectors (1)|overcast|hardwood forest, agricultural			Canada	Ontario	Cambridge|rare Charitable Research Reserve|Site 1 - Field Edge Forest		332			rare Charitable Research Reserve	43.374	-80.354		GPS	Angela Telfer	BOLD ID Engine Manual		Arthropoda;Insecta;Diptera;Hybotidae;Tachydromiinae;Platypalpus	Arthropoda	Insecta	Diptera	Hybotidae
BIOUG20569-B03	en	http://creativecommons.org/publicdomain/zero/1.0/ & http://www.canadensys.net/norms	University of Guelph	http://www.boldsystems.org/index.php/Public_RecordView?processid=RRSSA035-15	Biodiversity Institute of Ontario	BIOUG	Biodiversity Institute of Ontario (BIOUG)	Preserved Specimen	BIOUG20569-B03	BIOUG20569-B03		BIO Collections		A	Tissue	Vouchered:Registered Collection	RRSSA035-15		http://www.boldsystems.org/index.php/Public_RecordView?processid=RRSSA035-15|http://bins.boldsystems.org/index.php/Public_BarcodeCluster?clusteruri=BOLD:AAK5607|http://www.ncbi.nlm.nih.gov/nuccore/Pending (#4005)			Sweep Net	8/16/2015		Hardwood Forest	L#15RARE-0118	5 min sweep x4 collectors (1)|overcast|hardwood forest, agricultural			Canada	Ontario	Cambridge|rare Charitable Research Reserve|Site 1 - Field Edge Forest		332			rare Charitable Research Reserve	43.374	-80.354		GPS	Angela Telfer	BOLD ID Engine Manual	Ophiomyia nasuta (Melander, 1913)	Arthropoda;Insecta;Diptera;Agromyzidae;Agromyzinae;Ophiomyia	Arthropoda	Insecta	Diptera	Agromyzidae
BIOUG20569-B04	en	http://creativecommons.org/publicdomain/zero/1.0/ & http://www.canadensys.net/norms	University of Guelph	http://www.boldsystems.org/index.php/Public_RecordView?processid=RRSSA036-15	Biodiversity Institute of Ontario	BIOUG	Biodiversity Institute of Ontario (BIOUG)	Preserved Specimen	BIOUG20569-B04	BIOUG20569-B04		BIO Collections		A	Tissue	Vouchered:Registered Collection	RRSSA036-15		http://www.boldsystems.org/index.php/Public_RecordView?processid=RRSSA036-15|http://bins.boldsystems.org/index.php/Public_BarcodeCluster?clusteruri=BOLD:AAH4135			Sweep Net	8/16/2015		Hardwood Forest	L#15RARE-0118	5 min sweep x4 collectors (1)|overcast|hardwood forest, agricultural			Canada	Ontario	Cambridge|rare Charitable Research Reserve|Site 1 - Field Edge Forest		332			rare Charitable Research Reserve	43.374	-80.354		GPS	Angela Telfer	BOLD ID Engine Manual	Thaumatomyia glabra (Meigen, 1830)	Arthropoda;Insecta;Diptera;Chloropidae;Chloropinae;Thaumatomyia	Arthropoda	Insecta	Diptera	Chloropidae
BIOUG20569-B05	en	http://creativecommons.org/publicdomain/zero/1.0/ & http://www.canadensys.net/norms	University of Guelph	http://www.boldsystems.org/index.php/Public_RecordView?processid=RRSSA037-15	Biodiversity Institute of Ontario	BIOUG	Biodiversity Institute of Ontario (BIOUG)	Preserved Specimen	BIOUG20569-B05	BIOUG20569-B05		BIO Collections		A	Tissue	Vouchered:Registered Collection	RRSSA037-15		http://www.boldsystems.org/index.php/Public_RecordView?processid=RRSSA037-15|http://bins.boldsystems.org/index.php/Public_BarcodeCluster?clusteruri=BOLD:ACR0385			Sweep Net	8/16/2015		Hardwood Forest	L#15RARE-0118	5 min sweep x4 collectors (1)|overcast|hardwood forest, agricultural			Canada	Ontario	Cambridge|rare Charitable Research Reserve|Site 1 - Field Edge Forest		332			rare Charitable Research Reserve	43.374	-80.354		GPS	Angela Telfer	BOLD ID Engine Manual	Sphegina keeniana	Arthropoda;Insecta;Diptera;Syrphidae;Eristalinae;Sphegina	Arthropoda	Insecta	Diptera	Syrphidae
BIOUG20569-B07	en	http://creativecommons.org/publicdomain/zero/1.0/ & http://www.canadensys.net/norms	University of Guelph	http://www.boldsystems.org/index.php/Public_RecordView?processid=RRSSA039-15	Biodiversity Institute of Ontario	BIOUG	Biodiversity Institute of Ontario (BIOUG)	Preserved Specimen	BIOUG20569-B07	BIOUG20569-B07		BIO Collections		A	Tissue	Vouchered:Registered Collection	RRSSA039-15		http://www.boldsystems.org/index.php/Public_RecordView?processid=RRSSA039-15|http://bins.boldsystems.org/index.php/Public_BarcodeCluster?clusteruri=BOLD:AAG9713|http://www.ncbi.nlm.nih.gov/nuccore/Pending (#4004)			Sweep Net	8/16/2015		Hardwood Forest	L#15RARE-0118	5 min sweep x4 collectors (1)|overcast|hardwood forest, agricultural			Canada	Ontario	Cambridge|rare Charitable Research Reserve|Site 1 - Field Edge Forest		332			rare Charitable Research Reserve	43.374	-80.354		GPS	Angela Telfer	BOLD ID Engine Manual		Arthropoda;Insecta;Diptera;Dolichopodidae	Arthropoda	Insecta	Diptera	Dolichopodidae
BIOUG20569-B08	en	http://creativecommons.org/publicdomain/zero/1.0/ & http://www.canadensys.net/norms	University of Guelph	http://www.boldsystems.org/index.php/Public_RecordView?processid=RRSSA040-15	Biodiversity Institute of Ontario	BIOUG	Biodiversity Institute of Ontario (BIOUG)	Preserved Specimen	BIOUG20569-B08	BIOUG20569-B08		BIO Collections		A	Tissue	Vouchered:Registered Collection	RRSSA040-15		http://www.boldsystems.org/index.php/Public_RecordView?processid=RRSSA040-15|http://bins.boldsystems.org/index.php/Public_BarcodeCluster?clusteruri=BOLD:AAB1098|http://www.ncbi.nlm.nih.gov/nuccore/Pending (#4002)			Sweep Net	8/16/2015		Hardwood Forest	L#15RARE-0118	5 min sweep x4 collectors (1)|overcast|hardwood forest, agricultural			Canada	Ontario	Cambridge|rare Charitable Research Reserve|Site 1 - Field Edge Forest		332			rare Charitable Research Reserve	43.374	-80.354		GPS	Angela Telfer	BOLD ID Engine Manual		Arthropoda;Insecta;Diptera;Culicidae;Culicinae;Aedes	Arthropoda	Insecta	Diptera	Culicidae
BIOUG20569-B09	en	http://creativecommons.org/publicdomain/zero/1.0/ & http://www.canadensys.net/norms	University of Guelph	http://www.boldsystems.org/index.php/Public_RecordView?processid=RRSSA041-15	Biodiversity Institute of Ontario	BIOUG	Biodiversity Institute of Ontario (BIOUG)	Preserved Specimen	BIOUG20569-B09	BIOUG20569-B09		BIO Collections		A	Tissue	Vouchered:Registered Collection	RRSSA041-15		http://www.boldsystems.org/index.php/Public_RecordView?processid=RRSSA041-15|http://bins.boldsystems.org/index.php/Public_BarcodeCluster?clusteruri=BOLD:AAB1098|http://www.ncbi.nlm.nih.gov/nuccore/Pending (#4002)			Sweep Net	8/16/2015		Hardwood Forest	L#15RARE-0118	5 min sweep x4 collectors (1)|overcast|hardwood forest, agricultural			Canada	Ontario	Cambridge|rare Charitable Research Reserve|Site 1 - Field Edge Forest		332			rare Charitable Research Reserve	43.374	-80.354		GPS	Angela Telfer	BOLD ID Engine Manual		Arthropoda;Insecta;Diptera;Culicidae;Culicinae;Aedes	Arthropoda	Insecta	Diptera	Culicidae
BIOUG20569-B10	en	http://creativecommons.org/publicdomain/zero/1.0/ & http://www.canadensys.net/norms	University of Guelph	http://www.boldsystems.org/index.php/Public_RecordView?processid=RRSSA042-15	Biodiversity Institute of Ontario	BIOUG	Biodiversity Institute of Ontario (BIOUG)	Preserved Specimen	BIOUG20569-B10	BIOUG20569-B10		BIO Collections		A	Tissue	Vouchered:Registered Collection	RRSSA042-15		http://www.boldsystems.org/index.php/Public_RecordView?processid=RRSSA042-15|http://bins.boldsystems.org/index.php/Public_BarcodeCluster?clusteruri=BOLD:AAF9772|http://www.ncbi.nlm.nih.gov/nuccore/Pending (#4005)			Sweep Net	8/16/2015		Hardwood Forest	L#15RARE-0118	5 min sweep x4 collectors (1)|overcast|hardwood forest, agricultural			Canada	Ontario	Cambridge|rare Charitable Research Reserve|Site 1 - Field Edge Forest		332			rare Charitable Research Reserve	43.374	-80.354		GPS	Angela Telfer	BOLD ID Engine Manual		Arthropoda;Insecta;Diptera;Hybotidae;Tachydromiinae;Platypalpus	Arthropoda	Insecta	Diptera	Hybotidae
BIOUG20569-B11	en	http://creativecommons.org/publicdomain/zero/1.0/ & http://www.canadensys.net/norms	University of Guelph	http://www.boldsystems.org/index.php/Public_RecordView?processid=RRSSA043-15	Biodiversity Institute of Ontario	BIOUG	Biodiversity Institute of Ontario (BIOUG)	Preserved Specimen	BIOUG20569-B11	BIOUG20569-B11		BIO Collections		A	Tissue	Vouchered:Registered Collection	RRSSA043-15		http://www.boldsystems.org/index.php/Public_RecordView?processid=RRSSA043-15|http://bins.boldsystems.org/index.php/Public_BarcodeCluster?clusteruri=BOLD:AAF9772|http://www.ncbi.nlm.nih.gov/nuccore/Pending (#4005)			Sweep Net	8/16/2015		Hardwood Forest	L#15RARE-0118	5 min sweep x4 collectors (1)|overcast|hardwood forest, agricultural			Canada	Ontario	Cambridge|rare Charitable Research Reserve|Site 1 - Field Edge Forest		332			rare Charitable Research Reserve	43.374	-80.354		GPS	Angela Telfer	BOLD ID Engine Manual		Arthropoda;Insecta;Diptera;Hybotidae;Tachydromiinae;Platypalpus	Arthropoda	Insecta	Diptera	Hybotidae
BIOUG20569-B12	en	http://creativecommons.org/publicdomain/zero/1.0/ & http://www.canadensys.net/norms	University of Guelph	http://www.boldsystems.org/index.php/Public_RecordView?processid=RRSSA044-15	Biodiversity Institute of Ontario	BIOUG	Biodiversity Institute of Ontario (BIOUG)	Preserved Specimen	BIOUG20569-B12	BIOUG20569-B12		BIO Collections		A	Tissue	Vouchered:Registered Collection	RRSSA044-15		http://www.boldsystems.org/index.php/Public_RecordView?processid=RRSSA044-15|http://bins.boldsystems.org/index.php/Public_BarcodeCluster?clusteruri=BOLD:AAH4135			Sweep Net	8/16/2015		Hardwood Forest	L#15RARE-0118	5 min sweep x4 collectors (1)|overcast|hardwood forest, agricultural			Canada	Ontario	Cambridge|rare Charitable Research Reserve|Site 1 - Field Edge Forest		332			rare Charitable Research Reserve	43.374	-80.354		GPS	Angela Telfer	BOLD ID Engine Manual	Thaumatomyia glabra (Meigen, 1830)	Arthropoda;Insecta;Diptera;Chloropidae;Chloropinae;Thaumatomyia	Arthropoda	Insecta	Diptera	Chloropidae
BIOUG20569-C01	en	http://creativecommons.org/publicdomain/zero/1.0/ & http://www.canadensys.net/norms	University of Guelph	http://www.boldsystems.org/index.php/Public_RecordView?processid=RRSSA045-15	Biodiversity Institute of Ontario	BIOUG	Biodiversity Institute of Ontario (BIOUG)	Preserved Specimen	BIOUG20569-C01	BIOUG20569-C01		BIO Collections		A	Tissue	Vouchered:Registered Collection	RRSSA045-15		http://www.boldsystems.org/index.php/Public_RecordView?processid=RRSSA045-15|http://bins.boldsystems.org/index.php/Public_BarcodeCluster?clusteruri=BOLD:ABA4431|http://www.ncbi.nlm.nih.gov/nuccore/Pending (#4003)			Sweep Net	8/16/2015		Hardwood Forest	L#15RARE-0118	5 min sweep x4 collectors (1)|overcast|hardwood forest, agricultural			Canada	Ontario	Cambridge|rare Charitable Research Reserve|Site 1 - Field Edge Forest		332			rare Charitable Research Reserve	43.374	-80.354		GPS	Angela Telfer	BOLD ID Engine Manual		Arthropoda;Insecta;Diptera;Chironomidae;Orthocladiinae;Cricotopus	Arthropoda	Insecta	Diptera	Chironomidae
BIOUG20569-C02	en	http://creativecommons.org/publicdomain/zero/1.0/ & http://www.canadensys.net/norms	University of Guelph	http://www.boldsystems.org/index.php/Public_RecordView?processid=RRSSA046-15	Biodiversity Institute of Ontario	BIOUG	Biodiversity Institute of Ontario (BIOUG)	Preserved Specimen	BIOUG20569-C02	BIOUG20569-C02		BIO Collections		A	Tissue	Vouchered:Registered Collection	RRSSA046-15		http://www.boldsystems.org/index.php/Public_RecordView?processid=RRSSA046-15|http://bins.boldsystems.org/index.php/Public_BarcodeCluster?clusteruri=BOLD:AAG5473|http://www.ncbi.nlm.nih.gov/nuccore/Pending (#4005)			Sweep Net	8/16/2015		Hardwood Forest	L#15RARE-0118	5 min sweep x4 collectors (1)|overcast|hardwood forest, agricultural			Canada	Ontario	Cambridge|rare Charitable Research Reserve|Site 1 - Field Edge Forest		332			rare Charitable Research Reserve	43.374	-80.354		GPS	Angela Telfer	BOLD ID Engine Manual		Arthropoda;Insecta;Diptera;Chironomidae;Chironominae;Paratendipes	Arthropoda	Insecta	Diptera	Chironomidae
BIOUG20569-C03	en	http://creativecommons.org/publicdomain/zero/1.0/ & http://www.canadensys.net/norms	University of Guelph	http://www.boldsystems.org/index.php/Public_RecordView?processid=RRSSA047-15	Biodiversity Institute of Ontario	BIOUG	Biodiversity Institute of Ontario (BIOUG)	Preserved Specimen	BIOUG20569-C03	BIOUG20569-C03		BIO Collections		A	Tissue	Vouchered:Registered Collection	RRSSA047-15		http://www.boldsystems.org/index.php/Public_RecordView?processid=RRSSA047-15|http://bins.boldsystems.org/index.php/Public_BarcodeCluster?clusteruri=BOLD:AAG8493|http://www.ncbi.nlm.nih.gov/nuccore/Pending (#4004)			Sweep Net	8/16/2015		Hardwood Forest	L#15RARE-0118	5 min sweep x4 collectors (1)|overcast|hardwood forest, agricultural			Canada	Ontario	Cambridge|rare Charitable Research Reserve|Site 1 - Field Edge Forest		332			rare Charitable Research Reserve	43.374	-80.354		GPS	Angela Telfer	BOLD ID Engine Manual		Arthropoda;Insecta;Diptera;Drosophilidae;Drosophilinae	Arthropoda	Insecta	Diptera	Drosophilidae
BIOUG20569-C04	en	http://creativecommons.org/publicdomain/zero/1.0/ & http://www.canadensys.net/norms	University of Guelph	http://www.boldsystems.org/index.php/Public_RecordView?processid=RRSSA048-15	Biodiversity Institute of Ontario	BIOUG	Biodiversity Institute of Ontario (BIOUG)	Preserved Specimen	BIOUG20569-C04	BIOUG20569-C04		BIO Collections		A	Tissue	Vouchered:Registered Collection	RRSSA048-15		http://www.boldsystems.org/index.php/Public_RecordView?processid=RRSSA048-15|http://bins.boldsystems.org/index.php/Public_BarcodeCluster?clusteruri=BOLD:AAG3259|http://www.ncbi.nlm.nih.gov/nuccore/Pending (#4004)			Sweep Net	8/16/2015		Hardwood Forest	L#15RARE-0118	5 min sweep x4 collectors (1)|overcast|hardwood forest, agricultural			Canada	Ontario	Cambridge|rare Charitable Research Reserve|Site 1 - Field Edge Forest		332			rare Charitable Research Reserve	43.374	-80.354		GPS	Angela Telfer	BOLD ID Engine Manual		Arthropoda;Insecta;Diptera;Phoridae;Metopininae;Megaselia	Arthropoda	Insecta	Diptera	Phoridae
BIOUG20569-C05	en	http://creativecommons.org/publicdomain/zero/1.0/ & http://www.canadensys.net/norms	University of Guelph	http://www.boldsystems.org/index.php/Public_RecordView?processid=RRSSA049-15	Biodiversity Institute of Ontario	BIOUG	Biodiversity Institute of Ontario (BIOUG)	Preserved Specimen	BIOUG20569-C05	BIOUG20569-C05		BIO Collections		A	Tissue	Vouchered:Registered Collection	RRSSA049-15		http://www.boldsystems.org/index.php/Public_RecordView?processid=RRSSA049-15|http://bins.boldsystems.org/index.php/Public_BarcodeCluster?clusteruri=BOLD:AAM9252|http://www.ncbi.nlm.nih.gov/nuccore/Pending (#4002)			Sweep Net	8/16/2015		Hardwood Forest	L#15RARE-0118	5 min sweep x4 collectors (1)|overcast|hardwood forest, agricultural			Canada	Ontario	Cambridge|rare Charitable Research Reserve|Site 1 - Field Edge Forest		332			rare Charitable Research Reserve	43.374	-80.354		GPS	Angela Telfer	BOLD ID Engine Manual	Bradysia vagans	Arthropoda;Insecta;Diptera;Sciaridae;Bradysia	Arthropoda	Insecta	Diptera	Sciaridae
BIOUG20569-C06	en	http://creativecommons.org/publicdomain/zero/1.0/ & http://www.canadensys.net/norms	University of Guelph	http://www.boldsystems.org/index.php/Public_RecordView?processid=RRSSA050-15	Biodiversity Institute of Ontario	BIOUG	Biodiversity Institute of Ontario (BIOUG)	Preserved Specimen	BIOUG20569-C06	BIOUG20569-C06		BIO Collections		A	Tissue	Vouchered:Registered Collection	RRSSA050-15		http://www.boldsystems.org/index.php/Public_RecordView?processid=RRSSA050-15|http://bins.boldsystems.org/index.php/Public_BarcodeCluster?clusteruri=BOLD:AAM6289|http://www.ncbi.nlm.nih.gov/nuccore/Pending (#4002)			Sweep Net	8/16/2015		Hardwood Forest	L#15RARE-0118	5 min sweep x4 collectors (1)|overcast|hardwood forest, agricultural			Canada	Ontario	Cambridge|rare Charitable Research Reserve|Site 1 - Field Edge Forest		332			rare Charitable Research Reserve	43.374	-80.354		GPS	Angela Telfer	BOLD ID Engine Manual		Arthropoda;Insecta;Diptera;Chironomidae	Arthropoda	Insecta	Diptera	Chironomidae
BIOUG20569-C07	en	http://creativecommons.org/publicdomain/zero/1.0/ & http://www.canadensys.net/norms	University of Guelph	http://www.boldsystems.org/index.php/Public_RecordView?processid=RRSSA051-15	Biodiversity Institute of Ontario	BIOUG	Biodiversity Institute of Ontario (BIOUG)	Preserved Specimen	BIOUG20569-C07	BIOUG20569-C07		BIO Collections		A	Tissue	Vouchered:Registered Collection	RRSSA051-15		http://www.boldsystems.org/index.php/Public_RecordView?processid=RRSSA051-15|http://bins.boldsystems.org/index.php/Public_BarcodeCluster?clusteruri=BOLD:ACD9755			Sweep Net	8/16/2015		Hardwood Forest	L#15RARE-0118	5 min sweep x4 collectors (1)|overcast|hardwood forest, agricultural			Canada	Ontario	Cambridge|rare Charitable Research Reserve|Site 1 - Field Edge Forest		332			rare Charitable Research Reserve	43.374	-80.354		GPS	Angela Telfer	BOLD ID Engine Manual		Arthropoda;Insecta;Diptera;Chironomidae;Chironominae;Polypedilum	Arthropoda	Insecta	Diptera	Chironomidae
BIOUG20569-C08	en	http://creativecommons.org/publicdomain/zero/1.0/ & http://www.canadensys.net/norms	University of Guelph	http://www.boldsystems.org/index.php/Public_RecordView?processid=RRSSA052-15	Biodiversity Institute of Ontario	BIOUG	Biodiversity Institute of Ontario (BIOUG)	Preserved Specimen	BIOUG20569-C08	BIOUG20569-C08		BIO Collections		A	Tissue	Vouchered:Registered Collection	RRSSA052-15		http://www.boldsystems.org/index.php/Public_RecordView?processid=RRSSA052-15|http://bins.boldsystems.org/index.php/Public_BarcodeCluster?clusteruri=BOLD:AAH3910			Sweep Net	8/16/2015		Hardwood Forest	L#15RARE-0118	5 min sweep x4 collectors (1)|overcast|hardwood forest, agricultural			Canada	Ontario	Cambridge|rare Charitable Research Reserve|Site 1 - Field Edge Forest		332			rare Charitable Research Reserve	43.374	-80.354		GPS	Angela Telfer	BOLD ID Engine Manual		Arthropoda;Insecta;Diptera;Sciaridae	Arthropoda	Insecta	Diptera	Sciaridae
BIOUG20569-C09	en	http://creativecommons.org/publicdomain/zero/1.0/ & http://www.canadensys.net/norms	University of Guelph	http://www.boldsystems.org/index.php/Public_RecordView?processid=RRSSA053-15	Biodiversity Institute of Ontario	BIOUG	Biodiversity Institute of Ontario (BIOUG)	Preserved Specimen	BIOUG20569-C09	BIOUG20569-C09		BIO Collections		A	Tissue	Vouchered:Registered Collection	RRSSA053-15		http://www.boldsystems.org/index.php/Public_RecordView?processid=RRSSA053-15|http://bins.boldsystems.org/index.php/Public_BarcodeCluster?clusteruri=BOLD:AAG8493|http://www.ncbi.nlm.nih.gov/nuccore/Pending (#4004)			Sweep Net	8/16/2015		Hardwood Forest	L#15RARE-0118	5 min sweep x4 collectors (1)|overcast|hardwood forest, agricultural			Canada	Ontario	Cambridge|rare Charitable Research Reserve|Site 1 - Field Edge Forest		332			rare Charitable Research Reserve	43.374	-80.354		GPS	Angela Telfer	BOLD ID Engine Manual		Arthropoda;Insecta;Diptera;Drosophilidae;Drosophilinae	Arthropoda	Insecta	Diptera	Drosophilidae
BIOUG20569-C10	en	http://creativecommons.org/publicdomain/zero/1.0/ & http://www.canadensys.net/norms	University of Guelph	http://www.boldsystems.org/index.php/Public_RecordView?processid=RRSSA054-15	Biodiversity Institute of Ontario	BIOUG	Biodiversity Institute of Ontario (BIOUG)	Preserved Specimen	BIOUG20569-C10	BIOUG20569-C10		BIO Collections		A	Tissue	Vouchered:Registered Collection	RRSSA054-15		http://www.boldsystems.org/index.php/Public_RecordView?processid=RRSSA054-15|http://bins.boldsystems.org/index.php/Public_BarcodeCluster?clusteruri=BOLD:AAM9252|http://www.ncbi.nlm.nih.gov/nuccore/Pending (#4002)			Sweep Net	8/16/2015		Hardwood Forest	L#15RARE-0118	5 min sweep x4 collectors (1)|overcast|hardwood forest, agricultural			Canada	Ontario	Cambridge|rare Charitable Research Reserve|Site 1 - Field Edge Forest		332			rare Charitable Research Reserve	43.374	-80.354		GPS	Angela Telfer	BOLD ID Engine Manual	Bradysia vagans	Arthropoda;Insecta;Diptera;Sciaridae;Bradysia	Arthropoda	Insecta	Diptera	Sciaridae
BIOUG20569-C11	en	http://creativecommons.org/publicdomain/zero/1.0/ & http://www.canadensys.net/norms	University of Guelph	http://www.boldsystems.org/index.php/Public_RecordView?processid=RRSSA055-15	Biodiversity Institute of Ontario	BIOUG	Biodiversity Institute of Ontario (BIOUG)	Preserved Specimen	BIOUG20569-C11	BIOUG20569-C11		BIO Collections		A	Tissue	Vouchered:Registered Collection	RRSSA055-15		http://www.boldsystems.org/index.php/Public_RecordView?processid=RRSSA055-15|http://bins.boldsystems.org/index.php/Public_BarcodeCluster?clusteruri=BOLD:ACV5946|http://www.ncbi.nlm.nih.gov/nuccore/Pending (#4002)			Sweep Net	8/16/2015		Hardwood Forest	L#15RARE-0118	5 min sweep x4 collectors (1)|overcast|hardwood forest, agricultural			Canada	Ontario	Cambridge|rare Charitable Research Reserve|Site 1 - Field Edge Forest		332			rare Charitable Research Reserve	43.374	-80.354		GPS	Angela Telfer	BOLD ID Engine Manual		Arthropoda;Insecta;Diptera;Ceratopogonidae	Arthropoda	Insecta	Diptera	Ceratopogonidae
BIOUG20569-C12	en	http://creativecommons.org/publicdomain/zero/1.0/ & http://www.canadensys.net/norms	University of Guelph	http://www.boldsystems.org/index.php/Public_RecordView?processid=RRSSA056-15	Biodiversity Institute of Ontario	BIOUG	Biodiversity Institute of Ontario (BIOUG)	Preserved Specimen	BIOUG20569-C12	BIOUG20569-C12		BIO Collections		A	Tissue	Vouchered:Registered Collection	RRSSA056-15		http://www.boldsystems.org/index.php/Public_RecordView?processid=RRSSA056-15|http://bins.boldsystems.org/index.php/Public_BarcodeCluster?clusteruri=BOLD:AAF9772|http://www.ncbi.nlm.nih.gov/nuccore/Pending (#4005)			Sweep Net	8/16/2015		Hardwood Forest	L#15RARE-0118	5 min sweep x4 collectors (1)|overcast|hardwood forest, agricultural			Canada	Ontario	Cambridge|rare Charitable Research Reserve|Site 1 - Field Edge Forest		332			rare Charitable Research Reserve	43.374	-80.354		GPS	Angela Telfer	BOLD ID Engine Manual		Arthropoda;Insecta;Diptera;Hybotidae;Tachydromiinae;Platypalpus	Arthropoda	Insecta	Diptera	Hybotidae
BIOUG20569-D01	en	http://creativecommons.org/publicdomain/zero/1.0/ & http://www.canadensys.net/norms	University of Guelph	http://www.boldsystems.org/index.php/Public_RecordView?processid=RRSSA057-15	Biodiversity Institute of Ontario	BIOUG	Biodiversity Institute of Ontario (BIOUG)	Preserved Specimen	BIOUG20569-D01	BIOUG20569-D01		BIO Collections		A	Tissue	Vouchered:Registered Collection	RRSSA057-15		http://www.boldsystems.org/index.php/Public_RecordView?processid=RRSSA057-15|http://bins.boldsystems.org/index.php/Public_BarcodeCluster?clusteruri=BOLD:AAL7329|http://www.ncbi.nlm.nih.gov/nuccore/Pending (#4003)			Sweep Net	8/16/2015		Hardwood Forest	L#15RARE-0118	5 min sweep x4 collectors (1)|overcast|hardwood forest, agricultural			Canada	Ontario	Cambridge|rare Charitable Research Reserve|Site 1 - Field Edge Forest		332			rare Charitable Research Reserve	43.374	-80.354		GPS	Angela Telfer	BOLD ID Engine Manual	Dicrotendipes modestus (Say, 1823)	Arthropoda;Insecta;Diptera;Chironomidae;Chironominae;Dicrotendipes	Arthropoda	Insecta	Diptera	Chironomidae
BIOUG20569-D02	en	http://creativecommons.org/publicdomain/zero/1.0/ & http://www.canadensys.net/norms	University of Guelph	http://www.boldsystems.org/index.php/Public_RecordView?processid=RRSSA058-15	Biodiversity Institute of Ontario	BIOUG	Biodiversity Institute of Ontario (BIOUG)	Preserved Specimen	BIOUG20569-D02	BIOUG20569-D02		BIO Collections		A	Tissue	Vouchered:Registered Collection	RRSSA058-15		http://www.boldsystems.org/index.php/Public_RecordView?processid=RRSSA058-15|http://bins.boldsystems.org/index.php/Public_BarcodeCluster?clusteruri=BOLD:ACA8801|http://www.ncbi.nlm.nih.gov/nuccore/Pending (#4002)			Sweep Net	8/16/2015		Hardwood Forest	L#15RARE-0118	5 min sweep x4 collectors (1)|overcast|hardwood forest, agricultural			Canada	Ontario	Cambridge|rare Charitable Research Reserve|Site 1 - Field Edge Forest		332			rare Charitable Research Reserve	43.374	-80.354		GPS	Angela Telfer	BOLD ID Engine Manual		Arthropoda;Insecta;Diptera;Chironomidae	Arthropoda	Insecta	Diptera	Chironomidae
BIOUG20569-D03	en	http://creativecommons.org/publicdomain/zero/1.0/ & http://www.canadensys.net/norms	University of Guelph	http://www.boldsystems.org/index.php/Public_RecordView?processid=RRSSA059-15	Biodiversity Institute of Ontario	BIOUG	Biodiversity Institute of Ontario (BIOUG)	Preserved Specimen	BIOUG20569-D03	BIOUG20569-D03		BIO Collections		A	Tissue	Vouchered:Registered Collection	RRSSA059-15		http://www.boldsystems.org/index.php/Public_RecordView?processid=RRSSA059-15|http://bins.boldsystems.org/index.php/Public_BarcodeCluster?clusteruri=BOLD:AAD1395			Sweep Net	8/16/2015		Hardwood Forest	L#15RARE-0118	5 min sweep x4 collectors (1)|overcast|hardwood forest, agricultural			Canada	Ontario	Cambridge|rare Charitable Research Reserve|Site 1 - Field Edge Forest		332			rare Charitable Research Reserve	43.374	-80.354		GPS	Angela Telfer	BOLD ID Engine Manual		Arthropoda;Insecta;Diptera;Chironomidae;Chironominae;Polypedilum	Arthropoda	Insecta	Diptera	Chironomidae
BIOUG20569-D04	en	http://creativecommons.org/publicdomain/zero/1.0/ & http://www.canadensys.net/norms	University of Guelph	http://www.boldsystems.org/index.php/Public_RecordView?processid=RRSSA060-15	Biodiversity Institute of Ontario	BIOUG	Biodiversity Institute of Ontario (BIOUG)	Preserved Specimen	BIOUG20569-D04	BIOUG20569-D04		BIO Collections		A	Tissue	Vouchered:Registered Collection	RRSSA060-15		http://www.boldsystems.org/index.php/Public_RecordView?processid=RRSSA060-15|http://bins.boldsystems.org/index.php/Public_BarcodeCluster?clusteruri=BOLD:ACL1493			Sweep Net	8/16/2015		Hardwood Forest	L#15RARE-0118	5 min sweep x4 collectors (1)|overcast|hardwood forest, agricultural			Canada	Ontario	Cambridge|rare Charitable Research Reserve|Site 1 - Field Edge Forest		332			rare Charitable Research Reserve	43.374	-80.354		GPS	Angela Telfer	BOLD ID Engine Manual		Arthropoda;Insecta;Diptera;Empididae;Empidinae;Rhamphomyia	Arthropoda	Insecta	Diptera	Empididae
BIOUG20569-D05	en	http://creativecommons.org/publicdomain/zero/1.0/ & http://www.canadensys.net/norms	University of Guelph	http://www.boldsystems.org/index.php/Public_RecordView?processid=RRSSA061-15	Biodiversity Institute of Ontario	BIOUG	Biodiversity Institute of Ontario (BIOUG)	Preserved Specimen	BIOUG20569-D05	BIOUG20569-D05		BIO Collections		A	Tissue	Vouchered:Registered Collection	RRSSA061-15		http://www.boldsystems.org/index.php/Public_RecordView?processid=RRSSA061-15|http://bins.boldsystems.org/index.php/Public_BarcodeCluster?clusteruri=BOLD:AAB1098|http://www.ncbi.nlm.nih.gov/nuccore/Pending (#4002)			Sweep Net	8/16/2015		Hardwood Forest	L#15RARE-0118	5 min sweep x4 collectors (1)|overcast|hardwood forest, agricultural			Canada	Ontario	Cambridge|rare Charitable Research Reserve|Site 1 - Field Edge Forest		332			rare Charitable Research Reserve	43.374	-80.354		GPS	Angela Telfer	BOLD ID Engine Manual		Arthropoda;Insecta;Diptera;Culicidae;Culicinae;Aedes	Arthropoda	Insecta	Diptera	Culicidae
BIOUG20569-D06	en	http://creativecommons.org/publicdomain/zero/1.0/ & http://www.canadensys.net/norms	University of Guelph	http://www.boldsystems.org/index.php/Public_RecordView?processid=RRSSA062-15	Biodiversity Institute of Ontario	BIOUG	Biodiversity Institute of Ontario (BIOUG)	Preserved Specimen	BIOUG20569-D06	BIOUG20569-D06		BIO Collections		A	Tissue	Vouchered:Registered Collection	RRSSA062-15		http://www.boldsystems.org/index.php/Public_RecordView?processid=RRSSA062-15|http://bins.boldsystems.org/index.php/Public_BarcodeCluster?clusteruri=BOLD:AAG5473|http://www.ncbi.nlm.nih.gov/nuccore/Pending (#4005)			Sweep Net	8/16/2015		Hardwood Forest	L#15RARE-0118	5 min sweep x4 collectors (1)|overcast|hardwood forest, agricultural			Canada	Ontario	Cambridge|rare Charitable Research Reserve|Site 1 - Field Edge Forest		332			rare Charitable Research Reserve	43.374	-80.354		GPS	Angela Telfer	BOLD ID Engine Manual		Arthropoda;Insecta;Diptera;Chironomidae;Chironominae;Paratendipes	Arthropoda	Insecta	Diptera	Chironomidae
BIOUG20569-D07	en	http://creativecommons.org/publicdomain/zero/1.0/ & http://www.canadensys.net/norms	University of Guelph	http://www.boldsystems.org/index.php/Public_RecordView?processid=RRSSA063-15	Biodiversity Institute of Ontario	BIOUG	Biodiversity Institute of Ontario (BIOUG)	Preserved Specimen	BIOUG20569-D07	BIOUG20569-D07		BIO Collections		A	Tissue	Vouchered:Registered Collection	RRSSA063-15		http://www.boldsystems.org/index.php/Public_RecordView?processid=RRSSA063-15|http://bins.boldsystems.org/index.php/Public_BarcodeCluster?clusteruri=BOLD:AAM6286|http://www.ncbi.nlm.nih.gov/nuccore/Pending (#4002)			Sweep Net	8/16/2015		Hardwood Forest	L#15RARE-0118	5 min sweep x4 collectors (1)|overcast|hardwood forest, agricultural			Canada	Ontario	Cambridge|rare Charitable Research Reserve|Site 1 - Field Edge Forest		332			rare Charitable Research Reserve	43.374	-80.354		GPS	Angela Telfer	BOLD ID Engine Manual		Arthropoda;Insecta;Diptera;Chironomidae	Arthropoda	Insecta	Diptera	Chironomidae
BIOUG20569-D08	en	http://creativecommons.org/publicdomain/zero/1.0/ & http://www.canadensys.net/norms	University of Guelph	http://www.boldsystems.org/index.php/Public_RecordView?processid=RRSSA064-15	Biodiversity Institute of Ontario	BIOUG	Biodiversity Institute of Ontario (BIOUG)	Preserved Specimen	BIOUG20569-D08	BIOUG20569-D08		BIO Collections		A	Tissue	Vouchered:Registered Collection	RRSSA064-15		http://www.boldsystems.org/index.php/Public_RecordView?processid=RRSSA064-15|http://bins.boldsystems.org/index.php/Public_BarcodeCluster?clusteruri=BOLD:AAG8493|http://www.ncbi.nlm.nih.gov/nuccore/Pending (#4004)			Sweep Net	8/16/2015		Hardwood Forest	L#15RARE-0118	5 min sweep x4 collectors (1)|overcast|hardwood forest, agricultural			Canada	Ontario	Cambridge|rare Charitable Research Reserve|Site 1 - Field Edge Forest		332			rare Charitable Research Reserve	43.374	-80.354		GPS	Angela Telfer	BOLD ID Engine Manual		Arthropoda;Insecta;Diptera;Drosophilidae;Drosophilinae	Arthropoda	Insecta	Diptera	Drosophilidae
BIOUG20569-D09	en	http://creativecommons.org/publicdomain/zero/1.0/ & http://www.canadensys.net/norms	University of Guelph	http://www.boldsystems.org/index.php/Public_RecordView?processid=RRSSA065-15	Biodiversity Institute of Ontario	BIOUG	Biodiversity Institute of Ontario (BIOUG)	Preserved Specimen	BIOUG20569-D09	BIOUG20569-D09		BIO Collections		A	Tissue	Vouchered:Registered Collection	RRSSA065-15		http://www.boldsystems.org/index.php/Public_RecordView?processid=RRSSA065-15|http://bins.boldsystems.org/index.php/Public_BarcodeCluster?clusteruri=BOLD:AAV5938|http://www.ncbi.nlm.nih.gov/nuccore/Pending (#4002)			Sweep Net	8/16/2015		Hardwood Forest	L#15RARE-0118	5 min sweep x4 collectors (1)|overcast|hardwood forest, agricultural			Canada	Ontario	Cambridge|rare Charitable Research Reserve|Site 1 - Field Edge Forest		332			rare Charitable Research Reserve	43.374	-80.354		GPS	Angela Telfer	BOLD ID Engine Manual		Arthropoda;Insecta;Diptera;Chironomidae	Arthropoda	Insecta	Diptera	Chironomidae
BIOUG20569-D10	en	http://creativecommons.org/publicdomain/zero/1.0/ & http://www.canadensys.net/norms	University of Guelph	http://www.boldsystems.org/index.php/Public_RecordView?processid=RRSSA066-15	Biodiversity Institute of Ontario	BIOUG	Biodiversity Institute of Ontario (BIOUG)	Preserved Specimen	BIOUG20569-D10	BIOUG20569-D10		BIO Collections		A	Tissue	Vouchered:Registered Collection	RRSSA066-15		http://www.boldsystems.org/index.php/Public_RecordView?processid=RRSSA066-15|http://bins.boldsystems.org/index.php/Public_BarcodeCluster?clusteruri=BOLD:AAB1098|http://www.ncbi.nlm.nih.gov/nuccore/Pending (#4002)			Sweep Net	8/16/2015		Hardwood Forest	L#15RARE-0118	5 min sweep x4 collectors (1)|overcast|hardwood forest, agricultural			Canada	Ontario	Cambridge|rare Charitable Research Reserve|Site 1 - Field Edge Forest		332			rare Charitable Research Reserve	43.374	-80.354		GPS	Angela Telfer	BOLD ID Engine Manual		Arthropoda;Insecta;Diptera;Culicidae;Culicinae;Aedes	Arthropoda	Insecta	Diptera	Culicidae
BIOUG20569-D11	en	http://creativecommons.org/publicdomain/zero/1.0/ & http://www.canadensys.net/norms	University of Guelph	http://www.boldsystems.org/index.php/Public_RecordView?processid=RRSSA067-15	Biodiversity Institute of Ontario	BIOUG	Biodiversity Institute of Ontario (BIOUG)	Preserved Specimen	BIOUG20569-D11	BIOUG20569-D11		BIO Collections		A	Tissue	Vouchered:Registered Collection	RRSSA067-15		http://www.boldsystems.org/index.php/Public_RecordView?processid=RRSSA067-15|http://bins.boldsystems.org/index.php/Public_BarcodeCluster?clusteruri=BOLD:ACA8801|http://www.ncbi.nlm.nih.gov/nuccore/Pending (#4002)			Sweep Net	8/16/2015		Hardwood Forest	L#15RARE-0118	5 min sweep x4 collectors (1)|overcast|hardwood forest, agricultural			Canada	Ontario	Cambridge|rare Charitable Research Reserve|Site 1 - Field Edge Forest		332			rare Charitable Research Reserve	43.374	-80.354		GPS	Angela Telfer	BOLD ID Engine Manual		Arthropoda;Insecta;Diptera;Chironomidae	Arthropoda	Insecta	Diptera	Chironomidae
BIOUG20569-D12	en	http://creativecommons.org/publicdomain/zero/1.0/ & http://www.canadensys.net/norms	University of Guelph	http://www.boldsystems.org/index.php/Public_RecordView?processid=RRSSA068-15	Biodiversity Institute of Ontario	BIOUG	Biodiversity Institute of Ontario (BIOUG)	Preserved Specimen	BIOUG20569-D12	BIOUG20569-D12		BIO Collections		A	Tissue	Vouchered:Registered Collection	RRSSA068-15		http://www.boldsystems.org/index.php/Public_RecordView?processid=RRSSA068-15|http://bins.boldsystems.org/index.php/Public_BarcodeCluster?clusteruri=BOLD:ACG7300			Sweep Net	8/16/2015		Hardwood Forest	L#15RARE-0118	5 min sweep x4 collectors (1)|overcast|hardwood forest, agricultural			Canada	Ontario	Cambridge|rare Charitable Research Reserve|Site 1 - Field Edge Forest		332			rare Charitable Research Reserve	43.374	-80.354		GPS	Angela Telfer	BOLD ID Engine Manual		Arthropoda;Insecta;Diptera;Sciaridae	Arthropoda	Insecta	Diptera	Sciaridae
BIOUG20569-E01	en	http://creativecommons.org/publicdomain/zero/1.0/ & http://www.canadensys.net/norms	University of Guelph	http://www.boldsystems.org/index.php/Public_RecordView?processid=RRSSA069-15	Biodiversity Institute of Ontario	BIOUG	Biodiversity Institute of Ontario (BIOUG)	Preserved Specimen	BIOUG20569-E01	BIOUG20569-E01		BIO Collections		A	Tissue	Vouchered:Registered Collection	RRSSA069-15		http://www.boldsystems.org/index.php/Public_RecordView?processid=RRSSA069-15|http://bins.boldsystems.org/index.php/Public_BarcodeCluster?clusteruri=BOLD:AAG8493|http://www.ncbi.nlm.nih.gov/nuccore/Pending (#4004)			Sweep Net	8/16/2015		Hardwood Forest	L#15RARE-0118	5 min sweep x4 collectors (1)|overcast|hardwood forest, agricultural			Canada	Ontario	Cambridge|rare Charitable Research Reserve|Site 1 - Field Edge Forest		332			rare Charitable Research Reserve	43.374	-80.354		GPS	Angela Telfer	BOLD ID Engine Manual		Arthropoda;Insecta;Diptera;Drosophilidae;Drosophilinae	Arthropoda	Insecta	Diptera	Drosophilidae
BIOUG20569-E02	en	http://creativecommons.org/publicdomain/zero/1.0/ & http://www.canadensys.net/norms	University of Guelph	http://www.boldsystems.org/index.php/Public_RecordView?processid=RRSSA070-15	Biodiversity Institute of Ontario	BIOUG	Biodiversity Institute of Ontario (BIOUG)	Preserved Specimen	BIOUG20569-E02	BIOUG20569-E02		BIO Collections		A	Tissue	Vouchered:Registered Collection	RRSSA070-15		http://www.boldsystems.org/index.php/Public_RecordView?processid=RRSSA070-15|http://bins.boldsystems.org/index.php/Public_BarcodeCluster?clusteruri=BOLD:AAG4827|http://www.ncbi.nlm.nih.gov/nuccore/Pending (#4004)			Sweep Net	8/16/2015		Hardwood Forest	L#15RARE-0118	5 min sweep x4 collectors (1)|overcast|hardwood forest, agricultural			Canada	Ontario	Cambridge|rare Charitable Research Reserve|Site 1 - Field Edge Forest		332			rare Charitable Research Reserve	43.374	-80.354		GPS	Angela Telfer	BOLD ID Engine Manual	Mumetopia occipitalis (Melander, 1913)	Arthropoda;Insecta;Diptera;Anthomyzidae;Mumetopia	Arthropoda	Insecta	Diptera	Anthomyzidae
BIOUG20569-E03	en	http://creativecommons.org/publicdomain/zero/1.0/ & http://www.canadensys.net/norms	University of Guelph	http://www.boldsystems.org/index.php/Public_RecordView?processid=RRSSA071-15	Biodiversity Institute of Ontario	BIOUG	Biodiversity Institute of Ontario (BIOUG)	Preserved Specimen	BIOUG20569-E03	BIOUG20569-E03		BIO Collections		A	Tissue	Vouchered:Registered Collection	RRSSA071-15		http://www.boldsystems.org/index.php/Public_RecordView?processid=RRSSA071-15|http://bins.boldsystems.org/index.php/Public_BarcodeCluster?clusteruri=BOLD:AAG8493|http://www.ncbi.nlm.nih.gov/nuccore/Pending (#4004)			Sweep Net	8/16/2015		Hardwood Forest	L#15RARE-0118	5 min sweep x4 collectors (1)|overcast|hardwood forest, agricultural			Canada	Ontario	Cambridge|rare Charitable Research Reserve|Site 1 - Field Edge Forest		332			rare Charitable Research Reserve	43.374	-80.354		GPS	Angela Telfer	BOLD ID Engine Manual		Arthropoda;Insecta;Diptera;Drosophilidae;Drosophilinae	Arthropoda	Insecta	Diptera	Drosophilidae
BIOUG20569-E04	en	http://creativecommons.org/publicdomain/zero/1.0/ & http://www.canadensys.net/norms	University of Guelph	http://www.boldsystems.org/index.php/Public_RecordView?processid=RRSSA072-15	Biodiversity Institute of Ontario	BIOUG	Biodiversity Institute of Ontario (BIOUG)	Preserved Specimen	BIOUG20569-E04	BIOUG20569-E04		BIO Collections		A	Tissue	Vouchered:Registered Collection	RRSSA072-15		http://www.boldsystems.org/index.php/Public_RecordView?processid=RRSSA072-15|http://bins.boldsystems.org/index.php/Public_BarcodeCluster?clusteruri=BOLD:AAG1769|http://www.ncbi.nlm.nih.gov/nuccore/Pending (#4003)			Sweep Net	8/16/2015		Hardwood Forest	L#15RARE-0118	5 min sweep x4 collectors (1)|overcast|hardwood forest, agricultural			Canada	Ontario	Cambridge|rare Charitable Research Reserve|Site 1 - Field Edge Forest		332			rare Charitable Research Reserve	43.374	-80.354		GPS	Angela Telfer	BOLD ID Engine Manual		Arthropoda;Insecta;Diptera;Muscidae;Coenosiinae;Coenosia	Arthropoda	Insecta	Diptera	Muscidae
BIOUG20569-E05	en	http://creativecommons.org/publicdomain/zero/1.0/ & http://www.canadensys.net/norms	University of Guelph	http://www.boldsystems.org/index.php/Public_RecordView?processid=RRSSA073-15	Biodiversity Institute of Ontario	BIOUG	Biodiversity Institute of Ontario (BIOUG)	Preserved Specimen	BIOUG20569-E05	BIOUG20569-E05		BIO Collections		A	Tissue	Vouchered:Registered Collection	RRSSA073-15		http://www.boldsystems.org/index.php/Public_RecordView?processid=RRSSA073-15|http://bins.boldsystems.org/index.php/Public_BarcodeCluster?clusteruri=BOLD:ABV0266|http://www.ncbi.nlm.nih.gov/nuccore/Pending (#4003)			Sweep Net	8/16/2015		Hardwood Forest	L#15RARE-0118	5 min sweep x4 collectors (1)|overcast|hardwood forest, agricultural			Canada	Ontario	Cambridge|rare Charitable Research Reserve|Site 1 - Field Edge Forest		332			rare Charitable Research Reserve	43.374	-80.354		GPS	Angela Telfer	BOLD ID Engine Manual		Arthropoda;Insecta;Diptera;Chloropidae	Arthropoda	Insecta	Diptera	Chloropidae
BIOUG20569-E06	en	http://creativecommons.org/publicdomain/zero/1.0/ & http://www.canadensys.net/norms	University of Guelph	http://www.boldsystems.org/index.php/Public_RecordView?processid=RRSSA074-15	Biodiversity Institute of Ontario	BIOUG	Biodiversity Institute of Ontario (BIOUG)	Preserved Specimen	BIOUG20569-E06	BIOUG20569-E06		BIO Collections		A	Tissue	Vouchered:Registered Collection	RRSSA074-15		http://www.boldsystems.org/index.php/Public_RecordView?processid=RRSSA074-15|http://bins.boldsystems.org/index.php/Public_BarcodeCluster?clusteruri=BOLD:AAG8493|http://www.ncbi.nlm.nih.gov/nuccore/Pending (#4004)			Sweep Net	8/16/2015		Hardwood Forest	L#15RARE-0118	5 min sweep x4 collectors (1)|overcast|hardwood forest, agricultural			Canada	Ontario	Cambridge|rare Charitable Research Reserve|Site 1 - Field Edge Forest		332			rare Charitable Research Reserve	43.374	-80.354		GPS	Angela Telfer	BOLD ID Engine Manual		Arthropoda;Insecta;Diptera;Drosophilidae;Drosophilinae	Arthropoda	Insecta	Diptera	Drosophilidae
BIOUG20569-E07	en	http://creativecommons.org/publicdomain/zero/1.0/ & http://www.canadensys.net/norms	University of Guelph	http://www.boldsystems.org/index.php/Public_RecordView?processid=RRSSA075-15	Biodiversity Institute of Ontario	BIOUG	Biodiversity Institute of Ontario (BIOUG)	Preserved Specimen	BIOUG20569-E07	BIOUG20569-E07		BIO Collections		A	Tissue	Vouchered:Registered Collection	RRSSA075-15		http://www.boldsystems.org/index.php/Public_RecordView?processid=RRSSA075-15|http://bins.boldsystems.org/index.php/Public_BarcodeCluster?clusteruri=BOLD:ABA0929|http://www.ncbi.nlm.nih.gov/nuccore/Pending (#4002)			Sweep Net	8/16/2015		Hardwood Forest	L#15RARE-0118	5 min sweep x4 collectors (1)|overcast|hardwood forest, agricultural			Canada	Ontario	Cambridge|rare Charitable Research Reserve|Site 1 - Field Edge Forest		332			rare Charitable Research Reserve	43.374	-80.354		GPS	Angela Telfer	BOLD ID Engine Manual	Bradysia scabricornis	Arthropoda;Insecta;Diptera;Sciaridae;Bradysia	Arthropoda	Insecta	Diptera	Sciaridae
BIOUG20569-E08	en	http://creativecommons.org/publicdomain/zero/1.0/ & http://www.canadensys.net/norms	University of Guelph	http://www.boldsystems.org/index.php/Public_RecordView?processid=RRSSA076-15	Biodiversity Institute of Ontario	BIOUG	Biodiversity Institute of Ontario (BIOUG)	Preserved Specimen	BIOUG20569-E08	BIOUG20569-E08		BIO Collections		A	Tissue	Vouchered:Registered Collection	RRSSA076-15		http://www.boldsystems.org/index.php/Public_RecordView?processid=RRSSA076-15|http://bins.boldsystems.org/index.php/Public_BarcodeCluster?clusteruri=BOLD:AAC1222|http://www.ncbi.nlm.nih.gov/nuccore/Pending (#4002)			Sweep Net	8/16/2015		Hardwood Forest	L#15RARE-0118	5 min sweep x4 collectors (1)|overcast|hardwood forest, agricultural			Canada	Ontario	Cambridge|rare Charitable Research Reserve|Site 1 - Field Edge Forest		332			rare Charitable Research Reserve	43.374	-80.354		GPS	Angela Telfer	BOLD ID Engine Manual	Aedes cinereus (Meigen, 1818)	Arthropoda;Insecta;Diptera;Culicidae;Culicinae;Aedes	Arthropoda	Insecta	Diptera	Culicidae
BIOUG20569-E09	en	http://creativecommons.org/publicdomain/zero/1.0/ & http://www.canadensys.net/norms	University of Guelph	http://www.boldsystems.org/index.php/Public_RecordView?processid=RRSSA077-15	Biodiversity Institute of Ontario	BIOUG	Biodiversity Institute of Ontario (BIOUG)	Preserved Specimen	BIOUG20569-E09	BIOUG20569-E09		BIO Collections		A	Tissue	Vouchered:Registered Collection	RRSSA077-15		http://www.boldsystems.org/index.php/Public_RecordView?processid=RRSSA077-15|http://bins.boldsystems.org/index.php/Public_BarcodeCluster?clusteruri=BOLD:AAH4135			Sweep Net	8/16/2015		Hardwood Forest	L#15RARE-0118	5 min sweep x4 collectors (1)|overcast|hardwood forest, agricultural			Canada	Ontario	Cambridge|rare Charitable Research Reserve|Site 1 - Field Edge Forest		332			rare Charitable Research Reserve	43.374	-80.354		GPS	Angela Telfer	BOLD ID Engine Manual	Thaumatomyia glabra (Meigen, 1830)	Arthropoda;Insecta;Diptera;Chloropidae;Chloropinae;Thaumatomyia	Arthropoda	Insecta	Diptera	Chloropidae
BIOUG20569-E10	en	http://creativecommons.org/publicdomain/zero/1.0/ & http://www.canadensys.net/norms	University of Guelph	http://www.boldsystems.org/index.php/Public_RecordView?processid=RRSSA078-15	Biodiversity Institute of Ontario	BIOUG	Biodiversity Institute of Ontario (BIOUG)	Preserved Specimen	BIOUG20569-E10	BIOUG20569-E10		BIO Collections		A	Tissue	Vouchered:Registered Collection	RRSSA078-15		http://www.boldsystems.org/index.php/Public_RecordView?processid=RRSSA078-15|http://bins.boldsystems.org/index.php/Public_BarcodeCluster?clusteruri=BOLD:ACB0353|http://www.ncbi.nlm.nih.gov/nuccore/Pending (#4004)			Sweep Net	8/16/2015		Hardwood Forest	L#15RARE-0118	5 min sweep x4 collectors (1)|overcast|hardwood forest, agricultural			Canada	Ontario	Cambridge|rare Charitable Research Reserve|Site 1 - Field Edge Forest		332			rare Charitable Research Reserve	43.374	-80.354		GPS	Angela Telfer	BOLD ID Engine Manual	Erioptera ebenina	Arthropoda;Insecta;Diptera;Limoniidae;Chioneinae;Erioptera	Arthropoda	Insecta	Diptera	Limoniidae
BIOUG20569-E11	en	http://creativecommons.org/publicdomain/zero/1.0/ & http://www.canadensys.net/norms	University of Guelph	http://www.boldsystems.org/index.php/Public_RecordView?processid=RRSSA079-15	Biodiversity Institute of Ontario	BIOUG	Biodiversity Institute of Ontario (BIOUG)	Preserved Specimen	BIOUG20569-E11	BIOUG20569-E11		BIO Collections		A	Tissue	Vouchered:Registered Collection	RRSSA079-15		http://www.boldsystems.org/index.php/Public_RecordView?processid=RRSSA079-15|http://bins.boldsystems.org/index.php/Public_BarcodeCluster?clusteruri=BOLD:AAP5019|http://www.ncbi.nlm.nih.gov/nuccore/Pending (#4004)			Sweep Net	8/16/2015		Hardwood Forest	L#15RARE-0118	5 min sweep x4 collectors (1)|overcast|hardwood forest, agricultural			Canada	Ontario	Cambridge|rare Charitable Research Reserve|Site 1 - Field Edge Forest		332			rare Charitable Research Reserve	43.374	-80.354		GPS	Angela Telfer	BOLD ID Engine Manual		Arthropoda;Insecta;Diptera;Dolichopodidae	Arthropoda	Insecta	Diptera	Dolichopodidae
BIOUG20569-E12	en	http://creativecommons.org/publicdomain/zero/1.0/ & http://www.canadensys.net/norms	University of Guelph	http://www.boldsystems.org/index.php/Public_RecordView?processid=RRSSA080-15	Biodiversity Institute of Ontario	BIOUG	Biodiversity Institute of Ontario (BIOUG)	Preserved Specimen	BIOUG20569-E12	BIOUG20569-E12		BIO Collections		A	Tissue	Vouchered:Registered Collection	RRSSA080-15		http://www.boldsystems.org/index.php/Public_RecordView?processid=RRSSA080-15|http://bins.boldsystems.org/index.php/Public_BarcodeCluster?clusteruri=BOLD:AAG8493|http://www.ncbi.nlm.nih.gov/nuccore/Pending (#4004)			Sweep Net	8/16/2015		Hardwood Forest	L#15RARE-0118	5 min sweep x4 collectors (1)|overcast|hardwood forest, agricultural			Canada	Ontario	Cambridge|rare Charitable Research Reserve|Site 1 - Field Edge Forest		332			rare Charitable Research Reserve	43.374	-80.354		GPS	Angela Telfer	BOLD ID Engine Manual		Arthropoda;Insecta;Diptera;Drosophilidae;Drosophilinae	Arthropoda	Insecta	Diptera	Drosophilidae
BIOUG20569-F01	en	http://creativecommons.org/publicdomain/zero/1.0/ & http://www.canadensys.net/norms	University of Guelph	http://www.boldsystems.org/index.php/Public_RecordView?processid=RRSSA081-15	Biodiversity Institute of Ontario	BIOUG	Biodiversity Institute of Ontario (BIOUG)	Preserved Specimen	BIOUG20569-F01	BIOUG20569-F01		BIO Collections		A	Tissue	Vouchered:Registered Collection	RRSSA081-15		http://bins.boldsystems.org/index.php/Public_BarcodeCluster?clusteruri=|http://www.ncbi.nlm.nih.gov/nuccore/Pending (#4004)			Sweep Net	8/16/2015		Hardwood Forest	L#15RARE-0118	5 min sweep x4 collectors (1)|overcast|hardwood forest, agricultural			Canada	Ontario	Cambridge|rare Charitable Research Reserve|Site 1 - Field Edge Forest		332			rare Charitable Research Reserve	43.374	-80.354		GPS	Angela Telfer	BOLD ID Engine Manual	Leptosciarella scutellata (Staeger, 1840)	Arthropoda;Insecta;Diptera;Sciaridae;Leptosciarella	Arthropoda	Insecta	Diptera	Sciaridae
BIOUG20569-F02	en	http://creativecommons.org/publicdomain/zero/1.0/ & http://www.canadensys.net/norms	University of Guelph	http://www.boldsystems.org/index.php/Public_RecordView?processid=RRSSA082-15	Biodiversity Institute of Ontario	BIOUG	Biodiversity Institute of Ontario (BIOUG)	Preserved Specimen	BIOUG20569-F02	BIOUG20569-F02		BIO Collections		A	Tissue	Vouchered:Registered Collection	RRSSA082-15		http://www.boldsystems.org/index.php/Public_RecordView?processid=RRSSA082-15|http://bins.boldsystems.org/index.php/Public_BarcodeCluster?clusteruri=BOLD:AAH4210|http://www.ncbi.nlm.nih.gov/nuccore/Pending (#4004)			Sweep Net	8/16/2015		Hardwood Forest	L#15RARE-0118	5 min sweep x4 collectors (1)|overcast|hardwood forest, agricultural			Canada	Ontario	Cambridge|rare Charitable Research Reserve|Site 1 - Field Edge Forest		332			rare Charitable Research Reserve	43.374	-80.354		GPS	Angela Telfer	BOLD ID Engine Manual	Gaurax pallidipes (Malloch, 1915)	Arthropoda;Insecta;Diptera;Chloropidae;Oscinellinae;Gaurax	Arthropoda	Insecta	Diptera	Chloropidae
BIOUG20569-F03	en	http://creativecommons.org/publicdomain/zero/1.0/ & http://www.canadensys.net/norms	University of Guelph	http://www.boldsystems.org/index.php/Public_RecordView?processid=RRSSA083-15	Biodiversity Institute of Ontario	BIOUG	Biodiversity Institute of Ontario (BIOUG)	Preserved Specimen	BIOUG20569-F03	BIOUG20569-F03		BIO Collections		A	Tissue	Vouchered:Registered Collection	RRSSA083-15		http://www.boldsystems.org/index.php/Public_RecordView?processid=RRSSA083-15|http://bins.boldsystems.org/index.php/Public_BarcodeCluster?clusteruri=BOLD:AAU6627			Sweep Net	8/16/2015		Hardwood Forest	L#15RARE-0118	5 min sweep x4 collectors (1)|overcast|hardwood forest, agricultural			Canada	Ontario	Cambridge|rare Charitable Research Reserve|Site 1 - Field Edge Forest		332			rare Charitable Research Reserve	43.374	-80.354		GPS	Angela Telfer	BOLD ID Engine Manual		Arthropoda;Insecta;Diptera;Sciaridae	Arthropoda	Insecta	Diptera	Sciaridae
BIOUG20569-F04	en	http://creativecommons.org/publicdomain/zero/1.0/ & http://www.canadensys.net/norms	University of Guelph	http://www.boldsystems.org/index.php/Public_RecordView?processid=RRSSA084-15	Biodiversity Institute of Ontario	BIOUG	Biodiversity Institute of Ontario (BIOUG)	Preserved Specimen	BIOUG20569-F04	BIOUG20569-F04		BIO Collections		A	Tissue	Vouchered:Registered Collection	RRSSA084-15		http://www.boldsystems.org/index.php/Public_RecordView?processid=RRSSA084-15|http://bins.boldsystems.org/index.php/Public_BarcodeCluster?clusteruri=BOLD:AAM9252|http://www.ncbi.nlm.nih.gov/nuccore/Pending (#4002)			Sweep Net	8/16/2015		Hardwood Forest	L#15RARE-0118	5 min sweep x4 collectors (1)|overcast|hardwood forest, agricultural			Canada	Ontario	Cambridge|rare Charitable Research Reserve|Site 1 - Field Edge Forest		332			rare Charitable Research Reserve	43.374	-80.354		GPS	Angela Telfer	BOLD ID Engine Manual	Bradysia vagans	Arthropoda;Insecta;Diptera;Sciaridae;Bradysia	Arthropoda	Insecta	Diptera	Sciaridae
BIOUG20569-F05	en	http://creativecommons.org/publicdomain/zero/1.0/ & http://www.canadensys.net/norms	University of Guelph	http://www.boldsystems.org/index.php/Public_RecordView?processid=RRSSA085-15	Biodiversity Institute of Ontario	BIOUG	Biodiversity Institute of Ontario (BIOUG)	Preserved Specimen	BIOUG20569-F05	BIOUG20569-F05		BIO Collections		A	Tissue	Vouchered:Registered Collection	RRSSA085-15		http://www.boldsystems.org/index.php/Public_RecordView?processid=RRSSA085-15|http://bins.boldsystems.org/index.php/Public_BarcodeCluster?clusteruri=BOLD:AAG8493|http://www.ncbi.nlm.nih.gov/nuccore/Pending (#4004)			Sweep Net	8/16/2015		Hardwood Forest	L#15RARE-0118	5 min sweep x4 collectors (1)|overcast|hardwood forest, agricultural			Canada	Ontario	Cambridge|rare Charitable Research Reserve|Site 1 - Field Edge Forest		332			rare Charitable Research Reserve	43.374	-80.354		GPS	Angela Telfer	BOLD ID Engine Manual		Arthropoda;Insecta;Diptera;Drosophilidae;Drosophilinae	Arthropoda	Insecta	Diptera	Drosophilidae
BIOUG20569-F06	en	http://creativecommons.org/publicdomain/zero/1.0/ & http://www.canadensys.net/norms	University of Guelph	http://www.boldsystems.org/index.php/Public_RecordView?processid=RRSSA086-15	Biodiversity Institute of Ontario	BIOUG	Biodiversity Institute of Ontario (BIOUG)	Preserved Specimen	BIOUG20569-F06	BIOUG20569-F06		BIO Collections		A	Tissue	Vouchered:Registered Collection	RRSSA086-15		http://www.boldsystems.org/index.php/Public_RecordView?processid=RRSSA086-15|http://bins.boldsystems.org/index.php/Public_BarcodeCluster?clusteruri=BOLD:AAG3248|http://www.ncbi.nlm.nih.gov/nuccore/Pending (#4004)			Sweep Net	8/16/2015		Hardwood Forest	L#15RARE-0118	5 min sweep x4 collectors (1)|overcast|hardwood forest, agricultural			Canada	Ontario	Cambridge|rare Charitable Research Reserve|Site 1 - Field Edge Forest		332			rare Charitable Research Reserve	43.374	-80.354		GPS	Angela Telfer	BOLD ID Engine Manual	Megaselia arcticae (Disney, 2004)	Arthropoda;Insecta;Diptera;Phoridae;Metopininae;Megaselia	Arthropoda	Insecta	Diptera	Phoridae
BIOUG20569-F07	en	http://creativecommons.org/publicdomain/zero/1.0/ & http://www.canadensys.net/norms	University of Guelph	http://www.boldsystems.org/index.php/Public_RecordView?processid=RRSSA087-15	Biodiversity Institute of Ontario	BIOUG	Biodiversity Institute of Ontario (BIOUG)	Preserved Specimen	BIOUG20569-F07	BIOUG20569-F07		BIO Collections		A	Tissue	Vouchered:Registered Collection	RRSSA087-15		http://www.boldsystems.org/index.php/Public_RecordView?processid=RRSSA087-15|http://bins.boldsystems.org/index.php/Public_BarcodeCluster?clusteruri=BOLD:AAG4924|http://www.ncbi.nlm.nih.gov/nuccore/Pending (#4002)			Sweep Net	8/16/2015		Hardwood Forest	L#15RARE-0118	5 min sweep x4 collectors (1)|overcast|hardwood forest, agricultural			Canada	Ontario	Cambridge|rare Charitable Research Reserve|Site 1 - Field Edge Forest		332			rare Charitable Research Reserve	43.374	-80.354		GPS	Angela Telfer	BOLD ID Engine Manual		Arthropoda;Insecta;Diptera;Mycetophilidae;Gnoristinae;Boletina	Arthropoda	Insecta	Diptera	Mycetophilidae
BIOUG20569-F08	en	http://creativecommons.org/publicdomain/zero/1.0/ & http://www.canadensys.net/norms	University of Guelph	http://www.boldsystems.org/index.php/Public_RecordView?processid=RRSSA088-15	Biodiversity Institute of Ontario	BIOUG	Biodiversity Institute of Ontario (BIOUG)	Preserved Specimen	BIOUG20569-F08	BIOUG20569-F08		BIO Collections		A	Tissue	Vouchered:Registered Collection	RRSSA088-15		http://www.boldsystems.org/index.php/Public_RecordView?processid=RRSSA088-15|http://bins.boldsystems.org/index.php/Public_BarcodeCluster?clusteruri=BOLD:AAG9713|http://www.ncbi.nlm.nih.gov/nuccore/Pending (#4004)			Sweep Net	8/16/2015		Hardwood Forest	L#15RARE-0118	5 min sweep x4 collectors (1)|overcast|hardwood forest, agricultural			Canada	Ontario	Cambridge|rare Charitable Research Reserve|Site 1 - Field Edge Forest		332			rare Charitable Research Reserve	43.374	-80.354		GPS	Angela Telfer	BOLD ID Engine Manual		Arthropoda;Insecta;Diptera;Dolichopodidae	Arthropoda	Insecta	Diptera	Dolichopodidae
BIOUG20569-F09	en	http://creativecommons.org/publicdomain/zero/1.0/ & http://www.canadensys.net/norms	University of Guelph	http://www.boldsystems.org/index.php/Public_RecordView?processid=RRSSA089-15	Biodiversity Institute of Ontario	BIOUG	Biodiversity Institute of Ontario (BIOUG)	Preserved Specimen	BIOUG20569-F09	BIOUG20569-F09		BIO Collections		A	Tissue	Vouchered:Registered Collection	RRSSA089-15		http://www.boldsystems.org/index.php/Public_RecordView?processid=RRSSA089-15|http://bins.boldsystems.org/index.php/Public_BarcodeCluster?clusteruri=BOLD:AAG8493|http://www.ncbi.nlm.nih.gov/nuccore/Pending (#4004)			Sweep Net	8/16/2015		Hardwood Forest	L#15RARE-0118	5 min sweep x4 collectors (1)|overcast|hardwood forest, agricultural			Canada	Ontario	Cambridge|rare Charitable Research Reserve|Site 1 - Field Edge Forest		332			rare Charitable Research Reserve	43.374	-80.354		GPS	Angela Telfer	BOLD ID Engine Manual		Arthropoda;Insecta;Diptera;Drosophilidae;Drosophilinae	Arthropoda	Insecta	Diptera	Drosophilidae
BIOUG20569-F10	en	http://creativecommons.org/publicdomain/zero/1.0/ & http://www.canadensys.net/norms	University of Guelph	http://www.boldsystems.org/index.php/Public_RecordView?processid=RRSSA090-15	Biodiversity Institute of Ontario	BIOUG	Biodiversity Institute of Ontario (BIOUG)	Preserved Specimen	BIOUG20569-F10	BIOUG20569-F10		BIO Collections		A	Tissue	Vouchered:Registered Collection	RRSSA090-15		http://www.boldsystems.org/index.php/Public_RecordView?processid=RRSSA090-15|http://bins.boldsystems.org/index.php/Public_BarcodeCluster?clusteruri=BOLD:AAZ0144|http://www.ncbi.nlm.nih.gov/nuccore/Pending (#4003)			Sweep Net	8/16/2015		Hardwood Forest	L#15RARE-0118	5 min sweep x4 collectors (1)|overcast|hardwood forest, agricultural			Canada	Ontario	Cambridge|rare Charitable Research Reserve|Site 1 - Field Edge Forest		332			rare Charitable Research Reserve	43.374	-80.354		GPS	Angela Telfer	BOLD ID Engine Manual		Arthropoda;Insecta;Diptera;Chironomidae;Chironominae;Chironomus	Arthropoda	Insecta	Diptera	Chironomidae
BIOUG20569-F11	en	http://creativecommons.org/publicdomain/zero/1.0/ & http://www.canadensys.net/norms	University of Guelph	http://www.boldsystems.org/index.php/Public_RecordView?processid=RRSSA091-15	Biodiversity Institute of Ontario	BIOUG	Biodiversity Institute of Ontario (BIOUG)	Preserved Specimen	BIOUG20569-F11	BIOUG20569-F11		BIO Collections		A	Tissue	Vouchered:Registered Collection	RRSSA091-15		http://www.boldsystems.org/index.php/Public_RecordView?processid=RRSSA091-15|http://bins.boldsystems.org/index.php/Public_BarcodeCluster?clusteruri=BOLD:ACV5571|http://www.ncbi.nlm.nih.gov/nuccore/Pending (#4003)			Sweep Net	8/16/2015		Hardwood Forest	L#15RARE-0118	5 min sweep x4 collectors (1)|overcast|hardwood forest, agricultural			Canada	Ontario	Cambridge|rare Charitable Research Reserve|Site 1 - Field Edge Forest		332			rare Charitable Research Reserve	43.374	-80.354		GPS	Angela Telfer	BOLD ID Engine Manual	Chironomus ochreatus	Arthropoda;Insecta;Diptera;Chironomidae;Chironominae;Chironomus	Arthropoda	Insecta	Diptera	Chironomidae
BIOUG20569-F12	en	http://creativecommons.org/publicdomain/zero/1.0/ & http://www.canadensys.net/norms	University of Guelph	http://www.boldsystems.org/index.php/Public_RecordView?processid=RRSSA092-15	Biodiversity Institute of Ontario	BIOUG	Biodiversity Institute of Ontario (BIOUG)	Preserved Specimen	BIOUG20569-F12	BIOUG20569-F12		BIO Collections		A	Tissue	Vouchered:Registered Collection	RRSSA092-15		http://www.boldsystems.org/index.php/Public_RecordView?processid=RRSSA092-15|http://bins.boldsystems.org/index.php/Public_BarcodeCluster?clusteruri=BOLD:AAG8493|http://www.ncbi.nlm.nih.gov/nuccore/Pending (#4004)			Sweep Net	8/16/2015		Hardwood Forest	L#15RARE-0118	5 min sweep x4 collectors (1)|overcast|hardwood forest, agricultural			Canada	Ontario	Cambridge|rare Charitable Research Reserve|Site 1 - Field Edge Forest		332			rare Charitable Research Reserve	43.374	-80.354		GPS	Angela Telfer	BOLD ID Engine Manual		Arthropoda;Insecta;Diptera;Drosophilidae;Drosophilinae	Arthropoda	Insecta	Diptera	Drosophilidae
BIOUG20569-G01	en	http://creativecommons.org/publicdomain/zero/1.0/ & http://www.canadensys.net/norms	University of Guelph	http://www.boldsystems.org/index.php/Public_RecordView?processid=RRSSA093-15	Biodiversity Institute of Ontario	BIOUG	Biodiversity Institute of Ontario (BIOUG)	Preserved Specimen	BIOUG20569-G01	BIOUG20569-G01		BIO Collections		A	Tissue	Vouchered:Registered Collection	RRSSA093-15		http://www.boldsystems.org/index.php/Public_RecordView?processid=RRSSA093-15|http://bins.boldsystems.org/index.php/Public_BarcodeCluster?clusteruri=BOLD:ACV5157|http://www.ncbi.nlm.nih.gov/nuccore/Pending (#4004)			Sweep Net	8/16/2015		Hardwood Forest	L#15RARE-0118	5 min sweep x4 collectors (1)|overcast|hardwood forest, agricultural			Canada	Ontario	Cambridge|rare Charitable Research Reserve|Site 1 - Field Edge Forest		332			rare Charitable Research Reserve	43.374	-80.354		GPS	Angela Telfer	BOLD ID Engine Manual		Arthropoda;Insecta;Diptera;Chironomidae;Chironominae;Einfeldia	Arthropoda	Insecta	Diptera	Chironomidae
BIOUG20569-G02	en	http://creativecommons.org/publicdomain/zero/1.0/ & http://www.canadensys.net/norms	University of Guelph	http://www.boldsystems.org/index.php/Public_RecordView?processid=RRSSA094-15	Biodiversity Institute of Ontario	BIOUG	Biodiversity Institute of Ontario (BIOUG)	Preserved Specimen	BIOUG20569-G02	BIOUG20569-G02		BIO Collections		A	Tissue	Vouchered:Registered Collection	RRSSA094-15		http://www.boldsystems.org/index.php/Public_RecordView?processid=RRSSA094-15|http://bins.boldsystems.org/index.php/Public_BarcodeCluster?clusteruri=BOLD:ACV5956|http://www.ncbi.nlm.nih.gov/nuccore/Pending (#4002)			Sweep Net	8/16/2015		Hardwood Forest	L#15RARE-0118	5 min sweep x4 collectors (1)|overcast|hardwood forest, agricultural			Canada	Ontario	Cambridge|rare Charitable Research Reserve|Site 1 - Field Edge Forest		332			rare Charitable Research Reserve	43.374	-80.354		GPS	Angela Telfer	BOLD ID Engine Manual		Arthropoda;Insecta;Diptera;Agromyzidae	Arthropoda	Insecta	Diptera	Agromyzidae
BIOUG20569-G03	en	http://creativecommons.org/publicdomain/zero/1.0/ & http://www.canadensys.net/norms	University of Guelph	http://www.boldsystems.org/index.php/Public_RecordView?processid=RRSSA095-15	Biodiversity Institute of Ontario	BIOUG	Biodiversity Institute of Ontario (BIOUG)	Preserved Specimen	BIOUG20569-G03	BIOUG20569-G03		BIO Collections		A	Tissue		RRSSA095-15		http://www.boldsystems.org/index.php/Public_RecordView?processid=RRSSA095-15|http://bins.boldsystems.org/index.php/Public_BarcodeCluster?clusteruri=BOLD:ACV5660|http://www.ncbi.nlm.nih.gov/nuccore/Pending (#4002)			Sweep Net	8/16/2015		Hardwood Forest	L#15RARE-0118	5 min sweep x4 collectors (1)|overcast|hardwood forest, agricultural			Canada	Ontario	Cambridge|rare Charitable Research Reserve|Site 1 - Field Edge Forest		332			rare Charitable Research Reserve	43.374	-80.354		GPS	Valerie Levesque-Beaudin	Morphological	Bolbomyia nana	Arthropoda;Insecta;Diptera;Rhagionidae;Bolbomyia	Arthropoda	Insecta	Diptera	Rhagionidae
BIOUG20569-G04	en	http://creativecommons.org/publicdomain/zero/1.0/ & http://www.canadensys.net/norms	University of Guelph	http://www.boldsystems.org/index.php/Public_RecordView?processid=RRSSA096-15	Biodiversity Institute of Ontario	BIOUG	Biodiversity Institute of Ontario (BIOUG)	Preserved Specimen	BIOUG20569-G04	BIOUG20569-G04		BIO Collections		A	Tissue	Vouchered:Registered Collection	RRSSA096-15		http://www.boldsystems.org/index.php/Public_RecordView?processid=RRSSA096-15|http://bins.boldsystems.org/index.php/Public_BarcodeCluster?clusteruri=BOLD:AAG8493|http://www.ncbi.nlm.nih.gov/nuccore/Pending (#4004)			Sweep Net	8/16/2015		Hardwood Forest	L#15RARE-0118	5 min sweep x4 collectors (1)|overcast|hardwood forest, agricultural			Canada	Ontario	Cambridge|rare Charitable Research Reserve|Site 1 - Field Edge Forest		332			rare Charitable Research Reserve	43.374	-80.354		GPS	Angela Telfer	BOLD ID Engine Manual		Arthropoda;Insecta;Diptera;Drosophilidae;Drosophilinae	Arthropoda	Insecta	Diptera	Drosophilidae
BIOUG20569-G05	en	http://creativecommons.org/publicdomain/zero/1.0/ & http://www.canadensys.net/norms	University of Guelph	http://www.boldsystems.org/index.php/Public_RecordView?processid=RRSSA097-15	Biodiversity Institute of Ontario	BIOUG	Biodiversity Institute of Ontario (BIOUG)	Preserved Specimen	BIOUG20569-G05	BIOUG20569-G05		BIO Collections		A	Tissue	Vouchered:Registered Collection	RRSSA097-15		http://www.boldsystems.org/index.php/Public_RecordView?processid=RRSSA097-15|http://bins.boldsystems.org/index.php/Public_BarcodeCluster?clusteruri=BOLD:ACV5946|http://www.ncbi.nlm.nih.gov/nuccore/Pending (#4002)			Sweep Net	8/16/2015		Hardwood Forest	L#15RARE-0118	5 min sweep x4 collectors (1)|overcast|hardwood forest, agricultural			Canada	Ontario	Cambridge|rare Charitable Research Reserve|Site 1 - Field Edge Forest		332			rare Charitable Research Reserve	43.374	-80.354		GPS	Angela Telfer	BOLD ID Engine Manual		Arthropoda;Insecta;Diptera;Ceratopogonidae	Arthropoda	Insecta	Diptera	Ceratopogonidae
BIOUG20569-G06	en	http://creativecommons.org/publicdomain/zero/1.0/ & http://www.canadensys.net/norms	University of Guelph	http://www.boldsystems.org/index.php/Public_RecordView?processid=RRSSA098-15	Biodiversity Institute of Ontario	BIOUG	Biodiversity Institute of Ontario (BIOUG)	Preserved Specimen	BIOUG20569-G06	BIOUG20569-G06		BIO Collections		A	Tissue	Vouchered:Registered Collection	RRSSA098-15		http://www.boldsystems.org/index.php/Public_RecordView?processid=RRSSA098-15|http://bins.boldsystems.org/index.php/Public_BarcodeCluster?clusteruri=BOLD:AAM9252|http://www.ncbi.nlm.nih.gov/nuccore/Pending (#4002)			Sweep Net	8/16/2015		Hardwood Forest	L#15RARE-0118	5 min sweep x4 collectors (1)|overcast|hardwood forest, agricultural			Canada	Ontario	Cambridge|rare Charitable Research Reserve|Site 1 - Field Edge Forest		332			rare Charitable Research Reserve	43.374	-80.354		GPS	Angela Telfer	BOLD ID Engine Manual	Bradysia vagans	Arthropoda;Insecta;Diptera;Sciaridae;Bradysia	Arthropoda	Insecta	Diptera	Sciaridae
BIOUG20569-G07	en	http://creativecommons.org/publicdomain/zero/1.0/ & http://www.canadensys.net/norms	University of Guelph	http://www.boldsystems.org/index.php/Public_RecordView?processid=RRSSA099-15	Biodiversity Institute of Ontario	BIOUG	Biodiversity Institute of Ontario (BIOUG)	Preserved Specimen	BIOUG20569-G07	BIOUG20569-G07		BIO Collections		A	Tissue	Vouchered:Registered Collection	RRSSA099-15		http://www.boldsystems.org/index.php/Public_RecordView?processid=RRSSA099-15|http://bins.boldsystems.org/index.php/Public_BarcodeCluster?clusteruri=BOLD:ACA8801|http://www.ncbi.nlm.nih.gov/nuccore/Pending (#4002)			Sweep Net	8/16/2015		Hardwood Forest	L#15RARE-0118	5 min sweep x4 collectors (1)|overcast|hardwood forest, agricultural			Canada	Ontario	Cambridge|rare Charitable Research Reserve|Site 1 - Field Edge Forest		332			rare Charitable Research Reserve	43.374	-80.354		GPS	Angela Telfer	BOLD ID Engine Manual		Arthropoda;Insecta;Diptera;Chironomidae	Arthropoda	Insecta	Diptera	Chironomidae
BIOUG20569-G08	en	http://creativecommons.org/publicdomain/zero/1.0/ & http://www.canadensys.net/norms	University of Guelph	http://www.boldsystems.org/index.php/Public_RecordView?processid=RRSSA100-15	Biodiversity Institute of Ontario	BIOUG	Biodiversity Institute of Ontario (BIOUG)	Preserved Specimen	BIOUG20569-G08	BIOUG20569-G08		BIO Collections		A	Tissue	Vouchered:Registered Collection	RRSSA100-15		http://www.boldsystems.org/index.php/Public_RecordView?processid=RRSSA100-15|http://bins.boldsystems.org/index.php/Public_BarcodeCluster?clusteruri=BOLD:AAG8493|http://www.ncbi.nlm.nih.gov/nuccore/Pending (#4004)			Sweep Net	8/16/2015		Hardwood Forest	L#15RARE-0118	5 min sweep x4 collectors (1)|overcast|hardwood forest, agricultural			Canada	Ontario	Cambridge|rare Charitable Research Reserve|Site 1 - Field Edge Forest		332			rare Charitable Research Reserve	43.374	-80.354		GPS	Angela Telfer	BOLD ID Engine Manual		Arthropoda;Insecta;Diptera;Drosophilidae;Drosophilinae	Arthropoda	Insecta	Diptera	Drosophilidae
BIOUG20569-G09	en	http://creativecommons.org/publicdomain/zero/1.0/ & http://www.canadensys.net/norms	University of Guelph	http://www.boldsystems.org/index.php/Public_RecordView?processid=RRSSA101-15	Biodiversity Institute of Ontario	BIOUG	Biodiversity Institute of Ontario (BIOUG)	Preserved Specimen	BIOUG20569-G09	BIOUG20569-G09		BIO Collections		A	Tissue	Vouchered:Registered Collection	RRSSA101-15		http://www.boldsystems.org/index.php/Public_RecordView?processid=RRSSA101-15|http://bins.boldsystems.org/index.php/Public_BarcodeCluster?clusteruri=BOLD:AAE2703|http://www.ncbi.nlm.nih.gov/nuccore/Pending (#4003)			Sweep Net	8/16/2015		Hardwood Forest	L#15RARE-0118	5 min sweep x4 collectors (1)|overcast|hardwood forest, agricultural			Canada	Ontario	Cambridge|rare Charitable Research Reserve|Site 1 - Field Edge Forest		332			rare Charitable Research Reserve	43.374	-80.354		GPS	Angela Telfer	BOLD ID Engine Manual	Chymomyza amoena (Loew, 1862)	Arthropoda;Insecta;Diptera;Drosophilidae;Drosophilinae;Chymomyza	Arthropoda	Insecta	Diptera	Drosophilidae
BIOUG20569-G10	en	http://creativecommons.org/publicdomain/zero/1.0/ & http://www.canadensys.net/norms	University of Guelph	http://www.boldsystems.org/index.php/Public_RecordView?processid=RRSSA102-15	Biodiversity Institute of Ontario	BIOUG	Biodiversity Institute of Ontario (BIOUG)	Preserved Specimen	BIOUG20569-G10	BIOUG20569-G10		BIO Collections		A	Tissue	Vouchered:Registered Collection	RRSSA102-15		http://www.boldsystems.org/index.php/Public_RecordView?processid=RRSSA102-15|http://bins.boldsystems.org/index.php/Public_BarcodeCluster?clusteruri=BOLD:AAG7276|http://www.ncbi.nlm.nih.gov/nuccore/Pending (#4004)			Sweep Net	8/16/2015		Hardwood Forest	L#15RARE-0118	5 min sweep x4 collectors (1)|overcast|hardwood forest, agricultural			Canada	Ontario	Cambridge|rare Charitable Research Reserve|Site 1 - Field Edge Forest		332			rare Charitable Research Reserve	43.374	-80.354		GPS	Angela Telfer	BOLD ID Engine Manual	Leptocera erythrocera (Becker, 1919)	Arthropoda;Insecta;Diptera;Sphaeroceridae;Limosininae;Leptocera	Arthropoda	Insecta	Diptera	Sphaeroceridae
BIOUG20569-G11	en	http://creativecommons.org/publicdomain/zero/1.0/ & http://www.canadensys.net/norms	University of Guelph	http://www.boldsystems.org/index.php/Public_RecordView?processid=RRSSA103-15	Biodiversity Institute of Ontario	BIOUG	Biodiversity Institute of Ontario (BIOUG)	Preserved Specimen	BIOUG20569-G11	BIOUG20569-G11		BIO Collections		A	Tissue	Vouchered:Registered Collection	RRSSA103-15		http://www.boldsystems.org/index.php/Public_RecordView?processid=RRSSA103-15|http://bins.boldsystems.org/index.php/Public_BarcodeCluster?clusteruri=BOLD:AAG8493|http://www.ncbi.nlm.nih.gov/nuccore/Pending (#4004)			Sweep Net	8/16/2015		Hardwood Forest	L#15RARE-0118	5 min sweep x4 collectors (1)|overcast|hardwood forest, agricultural			Canada	Ontario	Cambridge|rare Charitable Research Reserve|Site 1 - Field Edge Forest		332			rare Charitable Research Reserve	43.374	-80.354		GPS	Angela Telfer	BOLD ID Engine Manual		Arthropoda;Insecta;Diptera;Drosophilidae;Drosophilinae	Arthropoda	Insecta	Diptera	Drosophilidae
BIOUG20569-G12	en	http://creativecommons.org/publicdomain/zero/1.0/ & http://www.canadensys.net/norms	University of Guelph	http://www.boldsystems.org/index.php/Public_RecordView?processid=RRSSA104-15	Biodiversity Institute of Ontario	BIOUG	Biodiversity Institute of Ontario (BIOUG)	Preserved Specimen	BIOUG20569-G12	BIOUG20569-G12		BIO Collections		A	Tissue	Vouchered:Registered Collection	RRSSA104-15		http://www.boldsystems.org/index.php/Public_RecordView?processid=RRSSA104-15|http://bins.boldsystems.org/index.php/Public_BarcodeCluster?clusteruri=BOLD:AAG8493|http://www.ncbi.nlm.nih.gov/nuccore/Pending (#4004)			Sweep Net	8/16/2015		Hardwood Forest	L#15RARE-0118	5 min sweep x4 collectors (1)|overcast|hardwood forest, agricultural			Canada	Ontario	Cambridge|rare Charitable Research Reserve|Site 1 - Field Edge Forest		332			rare Charitable Research Reserve	43.374	-80.354		GPS	Angela Telfer	BOLD ID Engine Manual		Arthropoda;Insecta;Diptera;Drosophilidae;Drosophilinae	Arthropoda	Insecta	Diptera	Drosophilidae
BIOUG20569-H01	en	http://creativecommons.org/publicdomain/zero/1.0/ & http://www.canadensys.net/norms	University of Guelph	http://www.boldsystems.org/index.php/Public_RecordView?processid=RRSSA105-15	Biodiversity Institute of Ontario	BIOUG	Biodiversity Institute of Ontario (BIOUG)	Preserved Specimen	BIOUG20569-H01	BIOUG20569-H01		BIO Collections		A	Tissue	Vouchered:Registered Collection	RRSSA105-15		http://www.boldsystems.org/index.php/Public_RecordView?processid=RRSSA105-15|http://bins.boldsystems.org/index.php/Public_BarcodeCluster?clusteruri=BOLD:AAM6286|http://www.ncbi.nlm.nih.gov/nuccore/Pending (#4002)			Sweep Net	8/16/2015		Hardwood Forest	L#15RARE-0118	5 min sweep x4 collectors (1)|overcast|hardwood forest, agricultural			Canada	Ontario	Cambridge|rare Charitable Research Reserve|Site 1 - Field Edge Forest		332			rare Charitable Research Reserve	43.374	-80.354		GPS	Angela Telfer	BOLD ID Engine Manual		Arthropoda;Insecta;Diptera;Chironomidae	Arthropoda	Insecta	Diptera	Chironomidae
BIOUG20569-H02	en	http://creativecommons.org/publicdomain/zero/1.0/ & http://www.canadensys.net/norms	University of Guelph	http://www.boldsystems.org/index.php/Public_RecordView?processid=RRSSA106-15	Biodiversity Institute of Ontario	BIOUG	Biodiversity Institute of Ontario (BIOUG)	Preserved Specimen	BIOUG20569-H02	BIOUG20569-H02		BIO Collections		A	Tissue	Vouchered:Registered Collection	RRSSA106-15		http://www.boldsystems.org/index.php/Public_RecordView?processid=RRSSA106-15|http://bins.boldsystems.org/index.php/Public_BarcodeCluster?clusteruri=BOLD:AAG5473|http://www.ncbi.nlm.nih.gov/nuccore/Pending (#4005)			Sweep Net	8/16/2015		Hardwood Forest	L#15RARE-0118	5 min sweep x4 collectors (1)|overcast|hardwood forest, agricultural			Canada	Ontario	Cambridge|rare Charitable Research Reserve|Site 1 - Field Edge Forest		332			rare Charitable Research Reserve	43.374	-80.354		GPS	Angela Telfer	BOLD ID Engine Manual		Arthropoda;Insecta;Diptera;Chironomidae;Chironominae;Paratendipes	Arthropoda	Insecta	Diptera	Chironomidae
BIOUG20569-H03	en	http://creativecommons.org/publicdomain/zero/1.0/ & http://www.canadensys.net/norms	University of Guelph	http://www.boldsystems.org/index.php/Public_RecordView?processid=RRSSA107-15	Biodiversity Institute of Ontario	BIOUG	Biodiversity Institute of Ontario (BIOUG)	Preserved Specimen	BIOUG20569-H03	BIOUG20569-H03		BIO Collections		A	Tissue	Vouchered:Registered Collection	RRSSA107-15		http://www.boldsystems.org/index.php/Public_RecordView?processid=RRSSA107-15|http://bins.boldsystems.org/index.php/Public_BarcodeCluster?clusteruri=BOLD:AAG1769|http://www.ncbi.nlm.nih.gov/nuccore/Pending (#4003)			Sweep Net	8/16/2015		Hardwood Forest	L#15RARE-0118	5 min sweep x4 collectors (1)|overcast|hardwood forest, agricultural			Canada	Ontario	Cambridge|rare Charitable Research Reserve|Site 1 - Field Edge Forest		332			rare Charitable Research Reserve	43.374	-80.354		GPS	Angela Telfer	BOLD ID Engine Manual		Arthropoda;Insecta;Diptera;Muscidae;Coenosiinae;Coenosia	Arthropoda	Insecta	Diptera	Muscidae
BIOUG20569-H04	en	http://creativecommons.org/publicdomain/zero/1.0/ & http://www.canadensys.net/norms	University of Guelph	http://www.boldsystems.org/index.php/Public_RecordView?processid=RRSSA108-15	Biodiversity Institute of Ontario	BIOUG	Biodiversity Institute of Ontario (BIOUG)	Preserved Specimen	BIOUG20569-H04	BIOUG20569-H04		BIO Collections		A	Tissue	Vouchered:Registered Collection	RRSSA108-15		http://www.boldsystems.org/index.php/Public_RecordView?processid=RRSSA108-15|http://bins.boldsystems.org/index.php/Public_BarcodeCluster?clusteruri=BOLD:ABA6448|http://www.ncbi.nlm.nih.gov/nuccore/Pending (#4002)			Sweep Net	8/16/2015		Hardwood Forest	L#15RARE-0118	5 min sweep x4 collectors (1)|overcast|hardwood forest, agricultural			Canada	Ontario	Cambridge|rare Charitable Research Reserve|Site 1 - Field Edge Forest		332			rare Charitable Research Reserve	43.374	-80.354		GPS	Angela Telfer	BOLD ID Engine Manual		Arthropoda;Insecta;Diptera;Cecidomyiidae	Arthropoda	Insecta	Diptera	Cecidomyiidae
BIOUG20569-H05	en	http://creativecommons.org/publicdomain/zero/1.0/ & http://www.canadensys.net/norms	University of Guelph	http://www.boldsystems.org/index.php/Public_RecordView?processid=RRSSA109-15	Biodiversity Institute of Ontario	BIOUG	Biodiversity Institute of Ontario (BIOUG)	Preserved Specimen	BIOUG20569-H05	BIOUG20569-H05		BIO Collections		A	Tissue	Vouchered:Registered Collection	RRSSA109-15		http://www.boldsystems.org/index.php/Public_RecordView?processid=RRSSA109-15|http://bins.boldsystems.org/index.php/Public_BarcodeCluster?clusteruri=BOLD:AAG6869			Sweep Net	8/16/2015		Hardwood Forest	L#15RARE-0118	5 min sweep x4 collectors (1)|overcast|hardwood forest, agricultural			Canada	Ontario	Cambridge|rare Charitable Research Reserve|Site 1 - Field Edge Forest		332			rare Charitable Research Reserve	43.374	-80.354		GPS	Angela Telfer	BOLD ID Engine Manual	Pteromicra similis	Arthropoda;Insecta;Diptera;Sciomyzidae;Sciomyzinae;Pteromicra	Arthropoda	Insecta	Diptera	Sciomyzidae
BIOUG20569-H06	en	http://creativecommons.org/publicdomain/zero/1.0/ & http://www.canadensys.net/norms	University of Guelph	http://www.boldsystems.org/index.php/Public_RecordView?processid=RRSSA110-15	Biodiversity Institute of Ontario	BIOUG	Biodiversity Institute of Ontario (BIOUG)	Preserved Specimen	BIOUG20569-H06	BIOUG20569-H06		BIO Collections		A	Tissue	Vouchered:Registered Collection	RRSSA110-15		http://www.boldsystems.org/index.php/Public_RecordView?processid=RRSSA110-15|http://bins.boldsystems.org/index.php/Public_BarcodeCluster?clusteruri=BOLD:AAG8493|http://www.ncbi.nlm.nih.gov/nuccore/Pending (#4004)			Sweep Net	8/16/2015		Hardwood Forest	L#15RARE-0118	5 min sweep x4 collectors (1)|overcast|hardwood forest, agricultural			Canada	Ontario	Cambridge|rare Charitable Research Reserve|Site 1 - Field Edge Forest		332			rare Charitable Research Reserve	43.374	-80.354		GPS	Angela Telfer	BOLD ID Engine Manual		Arthropoda;Insecta;Diptera;Drosophilidae;Drosophilinae	Arthropoda	Insecta	Diptera	Drosophilidae
BIOUG20569-H07	en	http://creativecommons.org/publicdomain/zero/1.0/ & http://www.canadensys.net/norms	University of Guelph	http://www.boldsystems.org/index.php/Public_RecordView?processid=RRSSA111-15	Biodiversity Institute of Ontario	BIOUG	Biodiversity Institute of Ontario (BIOUG)	Preserved Specimen	BIOUG20569-H07	BIOUG20569-H07		BIO Collections		A	Tissue	Vouchered:Registered Collection	RRSSA111-15		http://www.boldsystems.org/index.php/Public_RecordView?processid=RRSSA111-15|http://bins.boldsystems.org/index.php/Public_BarcodeCluster?clusteruri=BOLD:ABA4431|http://www.ncbi.nlm.nih.gov/nuccore/Pending (#4003)			Sweep Net	8/16/2015		Hardwood Forest	L#15RARE-0118	5 min sweep x4 collectors (1)|overcast|hardwood forest, agricultural			Canada	Ontario	Cambridge|rare Charitable Research Reserve|Site 1 - Field Edge Forest		332			rare Charitable Research Reserve	43.374	-80.354		GPS	Angela Telfer	BOLD ID Engine Manual		Arthropoda;Insecta;Diptera;Chironomidae;Orthocladiinae;Cricotopus	Arthropoda	Insecta	Diptera	Chironomidae
BIOUG20569-H08	en	http://creativecommons.org/publicdomain/zero/1.0/ & http://www.canadensys.net/norms	University of Guelph	http://www.boldsystems.org/index.php/Public_RecordView?processid=RRSSA112-15	Biodiversity Institute of Ontario	BIOUG	Biodiversity Institute of Ontario (BIOUG)	Preserved Specimen	BIOUG20569-H08	BIOUG20569-H08		BIO Collections			Tissue	Vouchered:Registered Collection	RRSSA112-15		http://www.boldsystems.org/index.php/Public_RecordView?processid=RRSSA112-15|http://bins.boldsystems.org/index.php/Public_BarcodeCluster?clusteruri=BOLD:ACN4506|http://www.ncbi.nlm.nih.gov/nuccore/Pending (#4002)			Sweep Net	8/16/2015		Hardwood Forest	L#15RARE-0118	5 min sweep x4 collectors (1)|overcast|hardwood forest, agricultural			Canada	Ontario	Cambridge|rare Charitable Research Reserve|Site 1 - Field Edge Forest		332			rare Charitable Research Reserve	43.374	-80.354		GPS	Angela Telfer	BOLD ID Engine Manual		Arthropoda;Collembola;Symphypleona;Bourletiellidae;Bourletiella	Arthropoda	Collembola	Symphypleona	Bourletiellidae
BIOUG20569-H09	en	http://creativecommons.org/publicdomain/zero/1.0/ & http://www.canadensys.net/norms	University of Guelph	http://www.boldsystems.org/index.php/Public_RecordView?processid=RRSSA113-15	Biodiversity Institute of Ontario	BIOUG	Biodiversity Institute of Ontario (BIOUG)	Preserved Specimen	BIOUG20569-H09	BIOUG20569-H09		BIO Collections			Tissue	Vouchered:Registered Collection	RRSSA113-15		http://www.boldsystems.org/index.php/Public_RecordView?processid=RRSSA113-15|http://bins.boldsystems.org/index.php/Public_BarcodeCluster?clusteruri=BOLD:AAA7272|http://www.ncbi.nlm.nih.gov/nuccore/Pending (#4004)			Sweep Net	8/16/2015		Hardwood Forest	L#15RARE-0118	5 min sweep x4 collectors (1)|overcast|hardwood forest, agricultural			Canada	Ontario	Cambridge|rare Charitable Research Reserve|Site 1 - Field Edge Forest		332			rare Charitable Research Reserve	43.374	-80.354		GPS	Gergin A. Blagoev	BOLD Engine	Emblyna sublata (Hentz, 1850)	Arthropoda;Arachnida;Araneae;Dictynidae;Emblyna	Arthropoda	Arachnida	Araneae	Dictynidae
BIOUG20569-H10	en	http://creativecommons.org/publicdomain/zero/1.0/ & http://www.canadensys.net/norms	University of Guelph	http://www.boldsystems.org/index.php/Public_RecordView?processid=RRSSA114-15	Biodiversity Institute of Ontario	BIOUG	Biodiversity Institute of Ontario (BIOUG)	Preserved Specimen	BIOUG20569-H10	BIOUG20569-H10		BIO Collections			Tissue	Vouchered:Registered Collection	RRSSA114-15		http://www.boldsystems.org/index.php/Public_RecordView?processid=RRSSA114-15|http://bins.boldsystems.org/index.php/Public_BarcodeCluster?clusteruri=BOLD:AAV3042			Sweep Net	8/16/2015		Hardwood Forest	L#15RARE-0118	5 min sweep x4 collectors (1)|overcast|hardwood forest, agricultural			Canada	Ontario	Cambridge|rare Charitable Research Reserve|Site 1 - Field Edge Forest		332			rare Charitable Research Reserve	43.374	-80.354		GPS	Gergin A. Blagoev	BOLD Engine	Theridion albidum (Banks, 1895)	Arthropoda;Arachnida;Araneae;Theridiidae;Theridion	Arthropoda	Arachnida	Araneae	Theridiidae
BIOUG20570-A02	en	http://creativecommons.org/publicdomain/zero/1.0/ & http://www.canadensys.net/norms	University of Guelph	http://www.boldsystems.org/index.php/Public_RecordView?processid=RRSSA117-15	Biodiversity Institute of Ontario	BIOUG	Biodiversity Institute of Ontario (BIOUG)	Preserved Specimen	BIOUG20570-A02	BIOUG20570-A02		BIO Collections		A	Tissue	Vouchered:Registered Collection	RRSSA117-15		http://www.boldsystems.org/index.php/Public_RecordView?processid=RRSSA117-15|http://bins.boldsystems.org/index.php/Public_BarcodeCluster?clusteruri=BOLD:ACA8801|http://www.ncbi.nlm.nih.gov/nuccore/Pending (#4003)			Sweep Net	8/16/2015		Hardwood Forest	L#15RARE-0118	5 min sweep x4 collectors (1)|overcast|hardwood forest, agricultural			Canada	Ontario	Cambridge|rare Charitable Research Reserve|Site 1 - Field Edge Forest		332			rare Charitable Research Reserve	43.374	-80.354		GPS	Angela Telfer	BOLD ID Engine Manual		Arthropoda;Insecta;Diptera;Chironomidae	Arthropoda	Insecta	Diptera	Chironomidae
BIOUG20570-A03	en	http://creativecommons.org/publicdomain/zero/1.0/ & http://www.canadensys.net/norms	University of Guelph	http://www.boldsystems.org/index.php/Public_RecordView?processid=RRSSA118-15	Biodiversity Institute of Ontario	BIOUG	Biodiversity Institute of Ontario (BIOUG)	Preserved Specimen	BIOUG20570-A03	BIOUG20570-A03		BIO Collections		A	Tissue	Vouchered:Registered Collection	RRSSA118-15		http://www.boldsystems.org/index.php/Public_RecordView?processid=RRSSA118-15|http://bins.boldsystems.org/index.php/Public_BarcodeCluster?clusteruri=BOLD:AAG0996|http://www.ncbi.nlm.nih.gov/nuccore/Pending (#4003)			Sweep Net	8/16/2015		Hardwood Forest	L#15RARE-0118	5 min sweep x4 collectors (1)|overcast|hardwood forest, agricultural			Canada	Ontario	Cambridge|rare Charitable Research Reserve|Site 1 - Field Edge Forest		332			rare Charitable Research Reserve	43.374	-80.354		GPS	Angela Telfer	BOLD ID Engine Manual		Arthropoda;Insecta;Diptera;Chironomidae;Orthocladiinae;Cricotopus	Arthropoda	Insecta	Diptera	Chironomidae
BIOUG20570-A04	en	http://creativecommons.org/publicdomain/zero/1.0/ & http://www.canadensys.net/norms	University of Guelph	http://www.boldsystems.org/index.php/Public_RecordView?processid=RRSSA119-15	Biodiversity Institute of Ontario	BIOUG	Biodiversity Institute of Ontario (BIOUG)	Preserved Specimen	BIOUG20570-A04	BIOUG20570-A04		BIO Collections		A	Tissue	Vouchered:Registered Collection	RRSSA119-15		http://www.boldsystems.org/index.php/Public_RecordView?processid=RRSSA119-15|http://bins.boldsystems.org/index.php/Public_BarcodeCluster?clusteruri=BOLD:AAG8493|http://www.ncbi.nlm.nih.gov/nuccore/Pending (#4004)			Sweep Net	8/16/2015		Hardwood Forest	L#15RARE-0118	5 min sweep x4 collectors (1)|overcast|hardwood forest, agricultural			Canada	Ontario	Cambridge|rare Charitable Research Reserve|Site 1 - Field Edge Forest		332			rare Charitable Research Reserve	43.374	-80.354		GPS	Angela Telfer	BOLD ID Engine Manual		Arthropoda;Insecta;Diptera;Drosophilidae;Drosophilinae	Arthropoda	Insecta	Diptera	Drosophilidae
BIOUG20570-A05	en	http://creativecommons.org/publicdomain/zero/1.0/ & http://www.canadensys.net/norms	University of Guelph	http://www.boldsystems.org/index.php/Public_RecordView?processid=RRSSA120-15	Biodiversity Institute of Ontario	BIOUG	Biodiversity Institute of Ontario (BIOUG)	Preserved Specimen	BIOUG20570-A05	BIOUG20570-A05		BIO Collections		A	Tissue	Vouchered:Registered Collection	RRSSA120-15		http://www.boldsystems.org/index.php/Public_RecordView?processid=RRSSA120-15|http://bins.boldsystems.org/index.php/Public_BarcodeCluster?clusteruri=BOLD:AAG5473|http://www.ncbi.nlm.nih.gov/nuccore/Pending (#4005)			Sweep Net	8/16/2015		Hardwood Forest	L#15RARE-0118	5 min sweep x4 collectors (1)|overcast|hardwood forest, agricultural			Canada	Ontario	Cambridge|rare Charitable Research Reserve|Site 1 - Field Edge Forest		332			rare Charitable Research Reserve	43.374	-80.354		GPS	Angela Telfer	BOLD ID Engine Manual		Arthropoda;Insecta;Diptera;Chironomidae;Chironominae;Paratendipes	Arthropoda	Insecta	Diptera	Chironomidae
BIOUG20570-A06	en	http://creativecommons.org/publicdomain/zero/1.0/ & http://www.canadensys.net/norms	University of Guelph	http://www.boldsystems.org/index.php/Public_RecordView?processid=RRSSA121-15	Biodiversity Institute of Ontario	BIOUG	Biodiversity Institute of Ontario (BIOUG)	Preserved Specimen	BIOUG20570-A06	BIOUG20570-A06		BIO Collections		A	Tissue	Vouchered:Registered Collection	RRSSA121-15		http://www.boldsystems.org/index.php/Public_RecordView?processid=RRSSA121-15|http://bins.boldsystems.org/index.php/Public_BarcodeCluster?clusteruri=BOLD:AAM6286|http://www.ncbi.nlm.nih.gov/nuccore/Pending (#4002)			Sweep Net	8/16/2015		Hardwood Forest	L#15RARE-0118	5 min sweep x4 collectors (1)|overcast|hardwood forest, agricultural			Canada	Ontario	Cambridge|rare Charitable Research Reserve|Site 1 - Field Edge Forest		332			rare Charitable Research Reserve	43.374	-80.354		GPS	Angela Telfer	BOLD ID Engine Manual		Arthropoda;Insecta;Diptera;Chironomidae	Arthropoda	Insecta	Diptera	Chironomidae
BIOUG20570-A07	en	http://creativecommons.org/publicdomain/zero/1.0/ & http://www.canadensys.net/norms	University of Guelph	http://www.boldsystems.org/index.php/Public_RecordView?processid=RRSSA122-15	Biodiversity Institute of Ontario	BIOUG	Biodiversity Institute of Ontario (BIOUG)	Preserved Specimen	BIOUG20570-A07	BIOUG20570-A07		BIO Collections		A	Tissue	Vouchered:Registered Collection	RRSSA122-15		http://www.boldsystems.org/index.php/Public_RecordView?processid=RRSSA122-15|http://bins.boldsystems.org/index.php/Public_BarcodeCluster?clusteruri=BOLD:AAG5639			Sweep Net	8/16/2015		Hardwood Forest	L#15RARE-0118	5 min sweep x4 collectors (1)|overcast|hardwood forest, agricultural			Canada	Ontario	Cambridge|rare Charitable Research Reserve|Site 1 - Field Edge Forest		332			rare Charitable Research Reserve	43.374	-80.354		GPS	Angela Telfer	BOLD ID Engine Manual	Sepsis punctum (Fabricius, 1794)	Arthropoda;Insecta;Diptera;Sepsidae;Sepsinae;Sepsis	Arthropoda	Insecta	Diptera	Sepsidae
BIOUG20570-A08	en	http://creativecommons.org/publicdomain/zero/1.0/ & http://www.canadensys.net/norms	University of Guelph	http://www.boldsystems.org/index.php/Public_RecordView?processid=RRSSA123-15	Biodiversity Institute of Ontario	BIOUG	Biodiversity Institute of Ontario (BIOUG)	Preserved Specimen	BIOUG20570-A08	BIOUG20570-A08		BIO Collections		A	Tissue	Vouchered:Registered Collection	RRSSA123-15		http://www.boldsystems.org/index.php/Public_RecordView?processid=RRSSA123-15|http://bins.boldsystems.org/index.php/Public_BarcodeCluster?clusteruri=BOLD:AAG5639			Sweep Net	8/16/2015		Hardwood Forest	L#15RARE-0118	5 min sweep x4 collectors (1)|overcast|hardwood forest, agricultural			Canada	Ontario	Cambridge|rare Charitable Research Reserve|Site 1 - Field Edge Forest		332			rare Charitable Research Reserve	43.374	-80.354		GPS	Angela Telfer	BOLD ID Engine Manual	Sepsis punctum (Fabricius, 1794)	Arthropoda;Insecta;Diptera;Sepsidae;Sepsinae;Sepsis	Arthropoda	Insecta	Diptera	Sepsidae
BIOUG20570-A09	en	http://creativecommons.org/publicdomain/zero/1.0/ & http://www.canadensys.net/norms	University of Guelph	http://www.boldsystems.org/index.php/Public_RecordView?processid=RRSSA124-15	Biodiversity Institute of Ontario	BIOUG	Biodiversity Institute of Ontario (BIOUG)	Preserved Specimen	BIOUG20570-A09	BIOUG20570-A09		BIO Collections		A	Tissue	Vouchered:Registered Collection	RRSSA124-15		http://www.boldsystems.org/index.php/Public_RecordView?processid=RRSSA124-15|http://bins.boldsystems.org/index.php/Public_BarcodeCluster?clusteruri=BOLD:AAC1222|http://www.ncbi.nlm.nih.gov/nuccore/Pending (#4002)			Sweep Net	8/16/2015		Hardwood Forest	L#15RARE-0118	5 min sweep x4 collectors (1)|overcast|hardwood forest, agricultural			Canada	Ontario	Cambridge|rare Charitable Research Reserve|Site 1 - Field Edge Forest		332			rare Charitable Research Reserve	43.374	-80.354		GPS	Angela Telfer	BOLD ID Engine Manual	Aedes cinereus (Meigen, 1818)	Arthropoda;Insecta;Diptera;Culicidae;Culicinae;Aedes	Arthropoda	Insecta	Diptera	Culicidae
BIOUG20570-A10	en	http://creativecommons.org/publicdomain/zero/1.0/ & http://www.canadensys.net/norms	University of Guelph	http://www.boldsystems.org/index.php/Public_RecordView?processid=RRSSA125-15	Biodiversity Institute of Ontario	BIOUG	Biodiversity Institute of Ontario (BIOUG)	Preserved Specimen	BIOUG20570-A10	BIOUG20570-A10		BIO Collections		A	Tissue	Vouchered:Registered Collection	RRSSA125-15		http://www.boldsystems.org/index.php/Public_RecordView?processid=RRSSA125-15|http://bins.boldsystems.org/index.php/Public_BarcodeCluster?clusteruri=BOLD:AAF9772|http://www.ncbi.nlm.nih.gov/nuccore/Pending (#4005)			Sweep Net	8/16/2015		Hardwood Forest	L#15RARE-0118	5 min sweep x4 collectors (1)|overcast|hardwood forest, agricultural			Canada	Ontario	Cambridge|rare Charitable Research Reserve|Site 1 - Field Edge Forest		332			rare Charitable Research Reserve	43.374	-80.354		GPS	Angela Telfer	BOLD ID Engine Manual		Arthropoda;Insecta;Diptera;Hybotidae;Tachydromiinae;Platypalpus	Arthropoda	Insecta	Diptera	Hybotidae
BIOUG20570-A11	en	http://creativecommons.org/publicdomain/zero/1.0/ & http://www.canadensys.net/norms	University of Guelph	http://www.boldsystems.org/index.php/Public_RecordView?processid=RRSSA126-15	Biodiversity Institute of Ontario	BIOUG	Biodiversity Institute of Ontario (BIOUG)	Preserved Specimen	BIOUG20570-A11	BIOUG20570-A11		BIO Collections		A	Tissue	Vouchered:Registered Collection	RRSSA126-15		http://www.boldsystems.org/index.php/Public_RecordView?processid=RRSSA126-15|http://bins.boldsystems.org/index.php/Public_BarcodeCluster?clusteruri=BOLD:AAN5881|http://www.ncbi.nlm.nih.gov/nuccore/Pending (#4004)			Sweep Net	8/16/2015		Hardwood Forest	L#15RARE-0118	5 min sweep x4 collectors (1)|overcast|hardwood forest, agricultural			Canada	Ontario	Cambridge|rare Charitable Research Reserve|Site 1 - Field Edge Forest		332			rare Charitable Research Reserve	43.374	-80.354		GPS	Angela Telfer	BOLD ID Engine Manual		Arthropoda;Insecta;Diptera;Limoniidae	Arthropoda	Insecta	Diptera	Limoniidae
BIOUG20570-A12	en	http://creativecommons.org/publicdomain/zero/1.0/ & http://www.canadensys.net/norms	University of Guelph	http://www.boldsystems.org/index.php/Public_RecordView?processid=RRSSA127-15	Biodiversity Institute of Ontario	BIOUG	Biodiversity Institute of Ontario (BIOUG)	Preserved Specimen	BIOUG20570-A12	BIOUG20570-A12		BIO Collections		A	Tissue	Vouchered:Registered Collection	RRSSA127-15		http://www.boldsystems.org/index.php/Public_RecordView?processid=RRSSA127-15|http://bins.boldsystems.org/index.php/Public_BarcodeCluster?clusteruri=BOLD:AAN5881|http://www.ncbi.nlm.nih.gov/nuccore/Pending (#4004)			Sweep Net	8/16/2015		Hardwood Forest	L#15RARE-0118	5 min sweep x4 collectors (1)|overcast|hardwood forest, agricultural			Canada	Ontario	Cambridge|rare Charitable Research Reserve|Site 1 - Field Edge Forest		332			rare Charitable Research Reserve	43.374	-80.354		GPS	Angela Telfer	BOLD ID Engine Manual		Arthropoda;Insecta;Diptera;Limoniidae	Arthropoda	Insecta	Diptera	Limoniidae
BIOUG20570-B01	en	http://creativecommons.org/publicdomain/zero/1.0/ & http://www.canadensys.net/norms	University of Guelph	http://www.boldsystems.org/index.php/Public_RecordView?processid=RRSSA128-15	Biodiversity Institute of Ontario	BIOUG	Biodiversity Institute of Ontario (BIOUG)	Preserved Specimen	BIOUG20570-B01	BIOUG20570-B01		BIO Collections		A	Tissue	Vouchered:Registered Collection	RRSSA128-15		http://www.boldsystems.org/index.php/Public_RecordView?processid=RRSSA128-15|http://bins.boldsystems.org/index.php/Public_BarcodeCluster?clusteruri=BOLD:AAB1098|http://www.ncbi.nlm.nih.gov/nuccore/Pending (#4002)			Sweep Net	8/16/2015		Hardwood Forest	L#15RARE-0118	5 min sweep x4 collectors (1)|overcast|hardwood forest, agricultural			Canada	Ontario	Cambridge|rare Charitable Research Reserve|Site 1 - Field Edge Forest		332			rare Charitable Research Reserve	43.374	-80.354		GPS	Angela Telfer	BOLD ID Engine Manual		Arthropoda;Insecta;Diptera;Culicidae;Culicinae;Aedes	Arthropoda	Insecta	Diptera	Culicidae
BIOUG20570-B02	en	http://creativecommons.org/publicdomain/zero/1.0/ & http://www.canadensys.net/norms	University of Guelph	http://www.boldsystems.org/index.php/Public_RecordView?processid=RRSSA129-15	Biodiversity Institute of Ontario	BIOUG	Biodiversity Institute of Ontario (BIOUG)	Preserved Specimen	BIOUG20570-B02	BIOUG20570-B02		BIO Collections		A	Tissue	Vouchered:Registered Collection	RRSSA129-15		http://www.boldsystems.org/index.php/Public_RecordView?processid=RRSSA129-15|http://bins.boldsystems.org/index.php/Public_BarcodeCluster?clusteruri=BOLD:AAU6535|http://www.ncbi.nlm.nih.gov/nuccore/Pending (#4003)			Sweep Net	8/16/2015		Hardwood Forest	L#15RARE-0118	5 min sweep x4 collectors (1)|overcast|hardwood forest, agricultural			Canada	Ontario	Cambridge|rare Charitable Research Reserve|Site 1 - Field Edge Forest		332			rare Charitable Research Reserve	43.374	-80.354		GPS	Angela Telfer	BOLD ID Engine Manual		Arthropoda;Insecta;Diptera;Ceratopogonidae;Dasyheleinae;Dasyhelea	Arthropoda	Insecta	Diptera	Ceratopogonidae
BIOUG20570-B03	en	http://creativecommons.org/publicdomain/zero/1.0/ & http://www.canadensys.net/norms	University of Guelph	http://www.boldsystems.org/index.php/Public_RecordView?processid=RRSSA130-15	Biodiversity Institute of Ontario	BIOUG	Biodiversity Institute of Ontario (BIOUG)	Preserved Specimen	BIOUG20570-B03	BIOUG20570-B03		BIO Collections		A	Tissue	Vouchered:Registered Collection	RRSSA130-15		http://www.boldsystems.org/index.php/Public_RecordView?processid=RRSSA130-15|http://bins.boldsystems.org/index.php/Public_BarcodeCluster?clusteruri=BOLD:ACA8801|http://www.ncbi.nlm.nih.gov/nuccore/Pending (#4003)			Sweep Net	8/16/2015		Hardwood Forest	L#15RARE-0118	5 min sweep x4 collectors (1)|overcast|hardwood forest, agricultural			Canada	Ontario	Cambridge|rare Charitable Research Reserve|Site 1 - Field Edge Forest		332			rare Charitable Research Reserve	43.374	-80.354		GPS	Angela Telfer	BOLD ID Engine Manual		Arthropoda;Insecta;Diptera;Chironomidae	Arthropoda	Insecta	Diptera	Chironomidae
BIOUG20570-B04	en	http://creativecommons.org/publicdomain/zero/1.0/ & http://www.canadensys.net/norms	University of Guelph	http://www.boldsystems.org/index.php/Public_RecordView?processid=RRSSA131-15	Biodiversity Institute of Ontario	BIOUG	Biodiversity Institute of Ontario (BIOUG)	Preserved Specimen	BIOUG20570-B04	BIOUG20570-B04		BIO Collections		A	Tissue	Vouchered:Registered Collection	RRSSA131-15		http://www.boldsystems.org/index.php/Public_RecordView?processid=RRSSA131-15|http://bins.boldsystems.org/index.php/Public_BarcodeCluster?clusteruri=BOLD:AAC0706|http://www.ncbi.nlm.nih.gov/nuccore/Pending (#4003)			Sweep Net	8/16/2015		Hardwood Forest	L#15RARE-0118	5 min sweep x4 collectors (1)|overcast|hardwood forest, agricultural			Canada	Ontario	Cambridge|rare Charitable Research Reserve|Site 1 - Field Edge Forest		332			rare Charitable Research Reserve	43.374	-80.354		GPS	Angela Telfer	BOLD ID Engine Manual	Dicrotendipes tritomus (Kieffer, 1916)	Arthropoda;Insecta;Diptera;Chironomidae;Chironominae;Dicrotendipes	Arthropoda	Insecta	Diptera	Chironomidae
BIOUG20570-B05	en	http://creativecommons.org/publicdomain/zero/1.0/ & http://www.canadensys.net/norms	University of Guelph	http://www.boldsystems.org/index.php/Public_RecordView?processid=RRSSA132-15	Biodiversity Institute of Ontario	BIOUG	Biodiversity Institute of Ontario (BIOUG)	Preserved Specimen	BIOUG20570-B05	BIOUG20570-B05		BIO Collections		A	Tissue	Vouchered:Registered Collection	RRSSA132-15		http://www.boldsystems.org/index.php/Public_RecordView?processid=RRSSA132-15|http://bins.boldsystems.org/index.php/Public_BarcodeCluster?clusteruri=BOLD:ABV0257|http://www.ncbi.nlm.nih.gov/nuccore/Pending (#4003)			Sweep Net	8/16/2015		Hardwood Forest	L#15RARE-0118	5 min sweep x4 collectors (1)|overcast|hardwood forest, agricultural			Canada	Ontario	Cambridge|rare Charitable Research Reserve|Site 1 - Field Edge Forest		332			rare Charitable Research Reserve	43.374	-80.354		GPS	Angela Telfer	BOLD ID Engine Manual		Arthropoda;Insecta;Diptera;Chironomidae	Arthropoda	Insecta	Diptera	Chironomidae
BIOUG20570-B06	en	http://creativecommons.org/publicdomain/zero/1.0/ & http://www.canadensys.net/norms	University of Guelph	http://www.boldsystems.org/index.php/Public_RecordView?processid=RRSSA133-15	Biodiversity Institute of Ontario	BIOUG	Biodiversity Institute of Ontario (BIOUG)	Preserved Specimen	BIOUG20570-B06	BIOUG20570-B06		BIO Collections		A	Tissue	Vouchered:Registered Collection	RRSSA133-15		http://www.boldsystems.org/index.php/Public_RecordView?processid=RRSSA133-15|http://bins.boldsystems.org/index.php/Public_BarcodeCluster?clusteruri=BOLD:AAN8685|http://www.ncbi.nlm.nih.gov/nuccore/Pending (#4003)			Sweep Net	8/16/2015		Hardwood Forest	L#15RARE-0118	5 min sweep x4 collectors (1)|overcast|hardwood forest, agricultural			Canada	Ontario	Cambridge|rare Charitable Research Reserve|Site 1 - Field Edge Forest		332			rare Charitable Research Reserve	43.374	-80.354		GPS	Angela Telfer	BOLD ID Engine Manual	Conicera dauci (Meigen, 1830)	Arthropoda;Insecta;Diptera;Phoridae;Phorinae;Conicera	Arthropoda	Insecta	Diptera	Phoridae
BIOUG20570-B07	en	http://creativecommons.org/publicdomain/zero/1.0/ & http://www.canadensys.net/norms	University of Guelph	http://www.boldsystems.org/index.php/Public_RecordView?processid=RRSSA134-15	Biodiversity Institute of Ontario	BIOUG	Biodiversity Institute of Ontario (BIOUG)	Preserved Specimen	BIOUG20570-B07	BIOUG20570-B07		BIO Collections		A	Tissue	Vouchered:Registered Collection	RRSSA134-15		http://www.boldsystems.org/index.php/Public_RecordView?processid=RRSSA134-15|http://bins.boldsystems.org/index.php/Public_BarcodeCluster?clusteruri=BOLD:AAF9772|http://www.ncbi.nlm.nih.gov/nuccore/Pending (#4005)			Sweep Net	8/16/2015		Hardwood Forest	L#15RARE-0118	5 min sweep x4 collectors (1)|overcast|hardwood forest, agricultural			Canada	Ontario	Cambridge|rare Charitable Research Reserve|Site 1 - Field Edge Forest		332			rare Charitable Research Reserve	43.374	-80.354		GPS	Angela Telfer	BOLD ID Engine Manual		Arthropoda;Insecta;Diptera;Hybotidae;Tachydromiinae;Platypalpus	Arthropoda	Insecta	Diptera	Hybotidae
BIOUG20570-B08	en	http://creativecommons.org/publicdomain/zero/1.0/ & http://www.canadensys.net/norms	University of Guelph	http://www.boldsystems.org/index.php/Public_RecordView?processid=RRSSA135-15	Biodiversity Institute of Ontario	BIOUG	Biodiversity Institute of Ontario (BIOUG)	Preserved Specimen	BIOUG20570-B08	BIOUG20570-B08		BIO Collections		A	Tissue	Vouchered:Registered Collection	RRSSA135-15		http://www.boldsystems.org/index.php/Public_RecordView?processid=RRSSA135-15|http://bins.boldsystems.org/index.php/Public_BarcodeCluster?clusteruri=BOLD:AAG8493|http://www.ncbi.nlm.nih.gov/nuccore/Pending (#4004)			Sweep Net	8/16/2015		Hardwood Forest	L#15RARE-0118	5 min sweep x4 collectors (1)|overcast|hardwood forest, agricultural			Canada	Ontario	Cambridge|rare Charitable Research Reserve|Site 1 - Field Edge Forest		332			rare Charitable Research Reserve	43.374	-80.354		GPS	Angela Telfer	BOLD ID Engine Manual		Arthropoda;Insecta;Diptera;Drosophilidae;Drosophilinae	Arthropoda	Insecta	Diptera	Drosophilidae
BIOUG20570-B09	en	http://creativecommons.org/publicdomain/zero/1.0/ & http://www.canadensys.net/norms	University of Guelph	http://www.boldsystems.org/index.php/Public_RecordView?processid=RRSSA136-15	Biodiversity Institute of Ontario	BIOUG	Biodiversity Institute of Ontario (BIOUG)	Preserved Specimen	BIOUG20570-B09	BIOUG20570-B09		BIO Collections		A	Tissue	Vouchered:Registered Collection	RRSSA136-15		http://www.boldsystems.org/index.php/Public_RecordView?processid=RRSSA136-15|http://bins.boldsystems.org/index.php/Public_BarcodeCluster?clusteruri=BOLD:AAN5881|http://www.ncbi.nlm.nih.gov/nuccore/Pending (#4004)			Sweep Net	8/16/2015		Hardwood Forest	L#15RARE-0118	5 min sweep x4 collectors (1)|overcast|hardwood forest, agricultural			Canada	Ontario	Cambridge|rare Charitable Research Reserve|Site 1 - Field Edge Forest		332			rare Charitable Research Reserve	43.374	-80.354		GPS	Angela Telfer	BOLD ID Engine Manual		Arthropoda;Insecta;Diptera;Limoniidae	Arthropoda	Insecta	Diptera	Limoniidae
BIOUG20570-B10	en	http://creativecommons.org/publicdomain/zero/1.0/ & http://www.canadensys.net/norms	University of Guelph	http://www.boldsystems.org/index.php/Public_RecordView?processid=RRSSA137-15	Biodiversity Institute of Ontario	BIOUG	Biodiversity Institute of Ontario (BIOUG)	Preserved Specimen	BIOUG20570-B10	BIOUG20570-B10		BIO Collections		A	Tissue	Vouchered:Registered Collection	RRSSA137-15		http://www.boldsystems.org/index.php/Public_RecordView?processid=RRSSA137-15|http://bins.boldsystems.org/index.php/Public_BarcodeCluster?clusteruri=BOLD:ACL7587|http://www.ncbi.nlm.nih.gov/nuccore/Pending (#4004)			Sweep Net	8/16/2015		Hardwood Forest	L#15RARE-0118	5 min sweep x4 collectors (1)|overcast|hardwood forest, agricultural			Canada	Ontario	Cambridge|rare Charitable Research Reserve|Site 1 - Field Edge Forest		332			rare Charitable Research Reserve	43.374	-80.354		GPS	Angela Telfer	BOLD ID Engine Manual		Arthropoda;Insecta;Diptera;Limoniidae	Arthropoda	Insecta	Diptera	Limoniidae
BIOUG20570-B11	en	http://creativecommons.org/publicdomain/zero/1.0/ & http://www.canadensys.net/norms	University of Guelph	http://www.boldsystems.org/index.php/Public_RecordView?processid=RRSSA138-15	Biodiversity Institute of Ontario	BIOUG	Biodiversity Institute of Ontario (BIOUG)	Preserved Specimen	BIOUG20570-B11	BIOUG20570-B11		BIO Collections		A	Tissue	Vouchered:Registered Collection	RRSSA138-15		http://www.boldsystems.org/index.php/Public_RecordView?processid=RRSSA138-15|http://bins.boldsystems.org/index.php/Public_BarcodeCluster?clusteruri=BOLD:ABA4431|http://www.ncbi.nlm.nih.gov/nuccore/Pending (#4003)			Sweep Net	8/16/2015		Hardwood Forest	L#15RARE-0118	5 min sweep x4 collectors (1)|overcast|hardwood forest, agricultural			Canada	Ontario	Cambridge|rare Charitable Research Reserve|Site 1 - Field Edge Forest		332			rare Charitable Research Reserve	43.374	-80.354		GPS	Angela Telfer	BOLD ID Engine Manual		Arthropoda;Insecta;Diptera;Chironomidae;Orthocladiinae;Cricotopus	Arthropoda	Insecta	Diptera	Chironomidae
BIOUG20570-B12	en	http://creativecommons.org/publicdomain/zero/1.0/ & http://www.canadensys.net/norms	University of Guelph	http://www.boldsystems.org/index.php/Public_RecordView?processid=RRSSA139-15	Biodiversity Institute of Ontario	BIOUG	Biodiversity Institute of Ontario (BIOUG)	Preserved Specimen	BIOUG20570-B12	BIOUG20570-B12		BIO Collections		A	Tissue	Vouchered:Registered Collection	RRSSA139-15		http://www.boldsystems.org/index.php/Public_RecordView?processid=RRSSA139-15|http://bins.boldsystems.org/index.php/Public_BarcodeCluster?clusteruri=BOLD:AAZ0144|http://www.ncbi.nlm.nih.gov/nuccore/Pending (#4003)			Sweep Net	8/16/2015		Hardwood Forest	L#15RARE-0118	5 min sweep x4 collectors (1)|overcast|hardwood forest, agricultural			Canada	Ontario	Cambridge|rare Charitable Research Reserve|Site 1 - Field Edge Forest		332			rare Charitable Research Reserve	43.374	-80.354		GPS	Angela Telfer	BOLD ID Engine Manual		Arthropoda;Insecta;Diptera;Chironomidae;Chironominae;Chironomus	Arthropoda	Insecta	Diptera	Chironomidae
BIOUG20570-C01	en	http://creativecommons.org/publicdomain/zero/1.0/ & http://www.canadensys.net/norms	University of Guelph	http://www.boldsystems.org/index.php/Public_RecordView?processid=RRSSA140-15	Biodiversity Institute of Ontario	BIOUG	Biodiversity Institute of Ontario (BIOUG)	Preserved Specimen	BIOUG20570-C01	BIOUG20570-C01		BIO Collections		A	Tissue	Vouchered:Registered Collection	RRSSA140-15		http://www.boldsystems.org/index.php/Public_RecordView?processid=RRSSA140-15|http://bins.boldsystems.org/index.php/Public_BarcodeCluster?clusteruri=BOLD:AAI1351			Sweep Net	8/16/2015		Hardwood Forest	L#15RARE-0118	5 min sweep x4 collectors (1)|overcast|hardwood forest, agricultural			Canada	Ontario	Cambridge|rare Charitable Research Reserve|Site 1 - Field Edge Forest		332			rare Charitable Research Reserve	43.374	-80.354		GPS	Angela Telfer	BOLD ID Engine Manual	Pseudolimnophila inornata (Osten Sacken, 1869)	Arthropoda;Insecta;Diptera;Limoniidae;Limnophilinae;Pseudolimnophila	Arthropoda	Insecta	Diptera	Limoniidae
BIOUG20570-C02	en	http://creativecommons.org/publicdomain/zero/1.0/ & http://www.canadensys.net/norms	University of Guelph	http://www.boldsystems.org/index.php/Public_RecordView?processid=RRSSA141-15	Biodiversity Institute of Ontario	BIOUG	Biodiversity Institute of Ontario (BIOUG)	Preserved Specimen	BIOUG20570-C02	BIOUG20570-C02		BIO Collections		A	Tissue	Vouchered:Registered Collection	RRSSA141-15		http://www.boldsystems.org/index.php/Public_RecordView?processid=RRSSA141-15|http://bins.boldsystems.org/index.php/Public_BarcodeCluster?clusteruri=BOLD:AAC0706|http://www.ncbi.nlm.nih.gov/nuccore/Pending (#4003)			Sweep Net	8/16/2015		Hardwood Forest	L#15RARE-0118	5 min sweep x4 collectors (1)|overcast|hardwood forest, agricultural			Canada	Ontario	Cambridge|rare Charitable Research Reserve|Site 1 - Field Edge Forest		332			rare Charitable Research Reserve	43.374	-80.354		GPS	Angela Telfer	BOLD ID Engine Manual	Dicrotendipes tritomus (Kieffer, 1916)	Arthropoda;Insecta;Diptera;Chironomidae;Chironominae;Dicrotendipes	Arthropoda	Insecta	Diptera	Chironomidae
BIOUG20570-C03	en	http://creativecommons.org/publicdomain/zero/1.0/ & http://www.canadensys.net/norms	University of Guelph	http://www.boldsystems.org/index.php/Public_RecordView?processid=RRSSA142-15	Biodiversity Institute of Ontario	BIOUG	Biodiversity Institute of Ontario (BIOUG)	Preserved Specimen	BIOUG20570-C03	BIOUG20570-C03		BIO Collections		A	Tissue	Vouchered:Registered Collection	RRSSA142-15		http://www.boldsystems.org/index.php/Public_RecordView?processid=RRSSA142-15|http://bins.boldsystems.org/index.php/Public_BarcodeCluster?clusteruri=BOLD:AAB7030|http://www.ncbi.nlm.nih.gov/nuccore/Pending (#4003)			Sweep Net	8/16/2015		Hardwood Forest	L#15RARE-0118	5 min sweep x4 collectors (1)|overcast|hardwood forest, agricultural			Canada	Ontario	Cambridge|rare Charitable Research Reserve|Site 1 - Field Edge Forest		332			rare Charitable Research Reserve	43.374	-80.354		GPS	Angela Telfer	BOLD ID Engine Manual		Arthropoda;Insecta;Diptera;Chironomidae;Chironominae;Chironomus	Arthropoda	Insecta	Diptera	Chironomidae
BIOUG20570-C04	en	http://creativecommons.org/publicdomain/zero/1.0/ & http://www.canadensys.net/norms	University of Guelph	http://www.boldsystems.org/index.php/Public_RecordView?processid=RRSSA143-15	Biodiversity Institute of Ontario	BIOUG	Biodiversity Institute of Ontario (BIOUG)	Preserved Specimen	BIOUG20570-C04	BIOUG20570-C04		BIO Collections		A	Tissue	Vouchered:Registered Collection	RRSSA143-15		http://www.boldsystems.org/index.php/Public_RecordView?processid=RRSSA143-15|http://bins.boldsystems.org/index.php/Public_BarcodeCluster?clusteruri=BOLD:AAG8493|http://www.ncbi.nlm.nih.gov/nuccore/Pending (#4004)			Sweep Net	8/16/2015		Hardwood Forest	L#15RARE-0118	5 min sweep x4 collectors (1)|overcast|hardwood forest, agricultural			Canada	Ontario	Cambridge|rare Charitable Research Reserve|Site 1 - Field Edge Forest		332			rare Charitable Research Reserve	43.374	-80.354		GPS	Angela Telfer	BOLD ID Engine Manual		Arthropoda;Insecta;Diptera;Drosophilidae;Drosophilinae	Arthropoda	Insecta	Diptera	Drosophilidae
BIOUG20570-C05	en	http://creativecommons.org/publicdomain/zero/1.0/ & http://www.canadensys.net/norms	University of Guelph	http://www.boldsystems.org/index.php/Public_RecordView?processid=RRSSA144-15	Biodiversity Institute of Ontario	BIOUG	Biodiversity Institute of Ontario (BIOUG)	Preserved Specimen	BIOUG20570-C05	BIOUG20570-C05		BIO Collections		A	Tissue	Vouchered:Registered Collection	RRSSA144-15		http://www.boldsystems.org/index.php/Public_RecordView?processid=RRSSA144-15|http://bins.boldsystems.org/index.php/Public_BarcodeCluster?clusteruri=BOLD:AAG3259|http://www.ncbi.nlm.nih.gov/nuccore/Pending (#4004)			Sweep Net	8/16/2015		Hardwood Forest	L#15RARE-0118	5 min sweep x4 collectors (1)|overcast|hardwood forest, agricultural			Canada	Ontario	Cambridge|rare Charitable Research Reserve|Site 1 - Field Edge Forest		332			rare Charitable Research Reserve	43.374	-80.354		GPS	Angela Telfer	BOLD ID Engine Manual		Arthropoda;Insecta;Diptera;Phoridae;Metopininae;Megaselia	Arthropoda	Insecta	Diptera	Phoridae
BIOUG20570-C06	en	http://creativecommons.org/publicdomain/zero/1.0/ & http://www.canadensys.net/norms	University of Guelph	http://www.boldsystems.org/index.php/Public_RecordView?processid=RRSSA145-15	Biodiversity Institute of Ontario	BIOUG	Biodiversity Institute of Ontario (BIOUG)	Preserved Specimen	BIOUG20570-C06	BIOUG20570-C06		BIO Collections		A	Tissue	Vouchered:Registered Collection	RRSSA145-15		http://www.boldsystems.org/index.php/Public_RecordView?processid=RRSSA145-15|http://bins.boldsystems.org/index.php/Public_BarcodeCluster?clusteruri=BOLD:AAU6626			Sweep Net	8/16/2015		Hardwood Forest	L#15RARE-0118	5 min sweep x4 collectors (1)|overcast|hardwood forest, agricultural			Canada	Ontario	Cambridge|rare Charitable Research Reserve|Site 1 - Field Edge Forest		332			rare Charitable Research Reserve	43.374	-80.354		GPS	Angela Telfer	BOLD ID Engine Manual		Arthropoda;Insecta;Diptera;Sciaridae	Arthropoda	Insecta	Diptera	Sciaridae
BIOUG20570-C08	en	http://creativecommons.org/publicdomain/zero/1.0/ & http://www.canadensys.net/norms	University of Guelph	http://www.boldsystems.org/index.php/Public_RecordView?processid=RRSSA147-15	Biodiversity Institute of Ontario	BIOUG	Biodiversity Institute of Ontario (BIOUG)	Preserved Specimen	BIOUG20570-C08	BIOUG20570-C08		BIO Collections		A	Tissue	Vouchered:Registered Collection	RRSSA147-15		http://www.boldsystems.org/index.php/Public_RecordView?processid=RRSSA147-15|http://bins.boldsystems.org/index.php/Public_BarcodeCluster?clusteruri=BOLD:AAG8493|http://www.ncbi.nlm.nih.gov/nuccore/Pending (#4004)			Sweep Net	8/16/2015		Hardwood Forest	L#15RARE-0118	5 min sweep x4 collectors (1)|overcast|hardwood forest, agricultural			Canada	Ontario	Cambridge|rare Charitable Research Reserve|Site 1 - Field Edge Forest		332			rare Charitable Research Reserve	43.374	-80.354		GPS	Angela Telfer	BOLD ID Engine Manual		Arthropoda;Insecta;Diptera;Drosophilidae;Drosophilinae	Arthropoda	Insecta	Diptera	Drosophilidae
BIOUG20570-C09	en	http://creativecommons.org/publicdomain/zero/1.0/ & http://www.canadensys.net/norms	University of Guelph	http://www.boldsystems.org/index.php/Public_RecordView?processid=RRSSA148-15	Biodiversity Institute of Ontario	BIOUG	Biodiversity Institute of Ontario (BIOUG)	Preserved Specimen	BIOUG20570-C09	BIOUG20570-C09		BIO Collections		A	Tissue	Vouchered:Registered Collection	RRSSA148-15		http://www.boldsystems.org/index.php/Public_RecordView?processid=RRSSA148-15|http://bins.boldsystems.org/index.php/Public_BarcodeCluster?clusteruri=BOLD:AAB5696|http://www.ncbi.nlm.nih.gov/nuccore/Pending (#4003)			Sweep Net	8/16/2015		Hardwood Forest	L#15RARE-0118	5 min sweep x4 collectors (1)|overcast|hardwood forest, agricultural			Canada	Ontario	Cambridge|rare Charitable Research Reserve|Site 1 - Field Edge Forest		332			rare Charitable Research Reserve	43.374	-80.354		GPS	Angela Telfer	BOLD ID Engine Manual		Arthropoda;Insecta;Diptera;Culicidae;Culicinae	Arthropoda	Insecta	Diptera	Culicidae
BIOUG20570-C10	en	http://creativecommons.org/publicdomain/zero/1.0/ & http://www.canadensys.net/norms	University of Guelph	http://www.boldsystems.org/index.php/Public_RecordView?processid=RRSSA149-15	Biodiversity Institute of Ontario	BIOUG	Biodiversity Institute of Ontario (BIOUG)	Preserved Specimen	BIOUG20570-C10	BIOUG20570-C10		BIO Collections		A	Tissue	Vouchered:Registered Collection	RRSSA149-15		http://www.boldsystems.org/index.php/Public_RecordView?processid=RRSSA149-15|http://bins.boldsystems.org/index.php/Public_BarcodeCluster?clusteruri=BOLD:AAG5457|http://www.ncbi.nlm.nih.gov/nuccore/Pending (#4002)			Sweep Net	8/16/2015		Hardwood Forest	L#15RARE-0118	5 min sweep x4 collectors (1)|overcast|hardwood forest, agricultural			Canada	Ontario	Cambridge|rare Charitable Research Reserve|Site 1 - Field Edge Forest		332			rare Charitable Research Reserve	43.374	-80.354		GPS	Angela Telfer	BOLD ID Engine Manual		Arthropoda;Insecta;Diptera;Chironomidae	Arthropoda	Insecta	Diptera	Chironomidae
BIOUG20570-C11	en	http://creativecommons.org/publicdomain/zero/1.0/ & http://www.canadensys.net/norms	University of Guelph	http://www.boldsystems.org/index.php/Public_RecordView?processid=RRSSA150-15	Biodiversity Institute of Ontario	BIOUG	Biodiversity Institute of Ontario (BIOUG)	Preserved Specimen	BIOUG20570-C11	BIOUG20570-C11		BIO Collections		A	Tissue	Vouchered:Registered Collection	RRSSA150-15		http://www.boldsystems.org/index.php/Public_RecordView?processid=RRSSA150-15|http://bins.boldsystems.org/index.php/Public_BarcodeCluster?clusteruri=BOLD:ACU3012			Sweep Net	8/16/2015		Hardwood Forest	L#15RARE-0118	5 min sweep x4 collectors (1)|overcast|hardwood forest, agricultural			Canada	Ontario	Cambridge|rare Charitable Research Reserve|Site 1 - Field Edge Forest		332			rare Charitable Research Reserve	43.374	-80.354		GPS	Angela Telfer	BOLD ID Engine Manual		Arthropoda;Insecta;Diptera;Psychodidae	Arthropoda	Insecta	Diptera	Psychodidae
BIOUG20570-C12	en	http://creativecommons.org/publicdomain/zero/1.0/ & http://www.canadensys.net/norms	University of Guelph	http://www.boldsystems.org/index.php/Public_RecordView?processid=RRSSA151-15	Biodiversity Institute of Ontario	BIOUG	Biodiversity Institute of Ontario (BIOUG)	Preserved Specimen	BIOUG20570-C12	BIOUG20570-C12		BIO Collections		A	Tissue	Vouchered:Registered Collection	RRSSA151-15		http://bins.boldsystems.org/index.php/Public_BarcodeCluster?clusteruri=|http://www.ncbi.nlm.nih.gov/nuccore/Pending (#4002)			Sweep Net	8/16/2015		Hardwood Forest	L#15RARE-0118	5 min sweep x4 collectors (1)|overcast|hardwood forest, agricultural			Canada	Ontario	Cambridge|rare Charitable Research Reserve|Site 1 - Field Edge Forest		332			rare Charitable Research Reserve	43.374	-80.354		GPS	Angela Telfer	BOLD ID Engine Manual		Arthropoda;Insecta;Diptera;Cecidomyiidae	Arthropoda	Insecta	Diptera	Cecidomyiidae
BIOUG20570-D01	en	http://creativecommons.org/publicdomain/zero/1.0/ & http://www.canadensys.net/norms	University of Guelph	http://www.boldsystems.org/index.php/Public_RecordView?processid=RRSSA152-15	Biodiversity Institute of Ontario	BIOUG	Biodiversity Institute of Ontario (BIOUG)	Preserved Specimen	BIOUG20570-D01	BIOUG20570-D01		BIO Collections		A	Tissue	Vouchered:Registered Collection	RRSSA152-15		http://www.boldsystems.org/index.php/Public_RecordView?processid=RRSSA152-15|http://bins.boldsystems.org/index.php/Public_BarcodeCluster?clusteruri=BOLD:AAF9772|http://www.ncbi.nlm.nih.gov/nuccore/Pending (#4005)			Sweep Net	8/16/2015		Hardwood Forest	L#15RARE-0118	5 min sweep x4 collectors (1)|overcast|hardwood forest, agricultural			Canada	Ontario	Cambridge|rare Charitable Research Reserve|Site 1 - Field Edge Forest		332			rare Charitable Research Reserve	43.374	-80.354		GPS	Angela Telfer	BOLD ID Engine Manual		Arthropoda;Insecta;Diptera;Hybotidae;Tachydromiinae;Platypalpus	Arthropoda	Insecta	Diptera	Hybotidae
BIOUG20570-D02	en	http://creativecommons.org/publicdomain/zero/1.0/ & http://www.canadensys.net/norms	University of Guelph	http://www.boldsystems.org/index.php/Public_RecordView?processid=RRSSA153-15	Biodiversity Institute of Ontario	BIOUG	Biodiversity Institute of Ontario (BIOUG)	Preserved Specimen	BIOUG20570-D02	BIOUG20570-D02		BIO Collections		A	Tissue	Vouchered:Registered Collection	RRSSA153-15		http://www.boldsystems.org/index.php/Public_RecordView?processid=RRSSA153-15|http://bins.boldsystems.org/index.php/Public_BarcodeCluster?clusteruri=BOLD:AAF9772			Sweep Net	8/16/2015		Hardwood Forest	L#15RARE-0118	5 min sweep x4 collectors (1)|overcast|hardwood forest, agricultural			Canada	Ontario	Cambridge|rare Charitable Research Reserve|Site 1 - Field Edge Forest		332			rare Charitable Research Reserve	43.374	-80.354		GPS	Angela Telfer	BOLD ID Engine Manual		Arthropoda;Insecta;Diptera;Hybotidae;Tachydromiinae;Platypalpus	Arthropoda	Insecta	Diptera	Hybotidae
BIOUG20570-D03	en	http://creativecommons.org/publicdomain/zero/1.0/ & http://www.canadensys.net/norms	University of Guelph	http://www.boldsystems.org/index.php/Public_RecordView?processid=RRSSA154-15	Biodiversity Institute of Ontario	BIOUG	Biodiversity Institute of Ontario (BIOUG)	Preserved Specimen	BIOUG20570-D03	BIOUG20570-D03		BIO Collections		A	Tissue	Vouchered:Registered Collection	RRSSA154-15		http://www.boldsystems.org/index.php/Public_RecordView?processid=RRSSA154-15|http://bins.boldsystems.org/index.php/Public_BarcodeCluster?clusteruri=BOLD:AAM9243|http://www.ncbi.nlm.nih.gov/nuccore/Pending (#4002)			Sweep Net	8/16/2015		Hardwood Forest	L#15RARE-0118	5 min sweep x4 collectors (1)|overcast|hardwood forest, agricultural			Canada	Ontario	Cambridge|rare Charitable Research Reserve|Site 1 - Field Edge Forest		332			rare Charitable Research Reserve	43.374	-80.354		GPS	Angela Telfer	BOLD ID Engine Manual		Arthropoda;Insecta;Diptera;Sciaridae;Bradysia	Arthropoda	Insecta	Diptera	Sciaridae
BIOUG20570-D04	en	http://creativecommons.org/publicdomain/zero/1.0/ & http://www.canadensys.net/norms	University of Guelph	http://www.boldsystems.org/index.php/Public_RecordView?processid=RRSSA155-15	Biodiversity Institute of Ontario	BIOUG	Biodiversity Institute of Ontario (BIOUG)	Preserved Specimen	BIOUG20570-D04	BIOUG20570-D04		BIO Collections		A	Tissue	Vouchered:Registered Collection	RRSSA155-15		http://www.boldsystems.org/index.php/Public_RecordView?processid=RRSSA155-15|http://bins.boldsystems.org/index.php/Public_BarcodeCluster?clusteruri=BOLD:AAG4827|http://www.ncbi.nlm.nih.gov/nuccore/Pending (#4004)			Sweep Net	8/16/2015		Hardwood Forest	L#15RARE-0118	5 min sweep x4 collectors (1)|overcast|hardwood forest, agricultural			Canada	Ontario	Cambridge|rare Charitable Research Reserve|Site 1 - Field Edge Forest		332			rare Charitable Research Reserve	43.374	-80.354		GPS	Angela Telfer	BOLD ID Engine Manual	Mumetopia occipitalis (Melander, 1913)	Arthropoda;Insecta;Diptera;Anthomyzidae;Mumetopia	Arthropoda	Insecta	Diptera	Anthomyzidae
BIOUG20570-D05	en	http://creativecommons.org/publicdomain/zero/1.0/ & http://www.canadensys.net/norms	University of Guelph	http://www.boldsystems.org/index.php/Public_RecordView?processid=RRSSA156-15	Biodiversity Institute of Ontario	BIOUG	Biodiversity Institute of Ontario (BIOUG)	Preserved Specimen	BIOUG20570-D05	BIOUG20570-D05		BIO Collections		A	Tissue	Vouchered:Registered Collection	RRSSA156-15		http://www.boldsystems.org/index.php/Public_RecordView?processid=RRSSA156-15|http://bins.boldsystems.org/index.php/Public_BarcodeCluster?clusteruri=BOLD:AAG8493|http://www.ncbi.nlm.nih.gov/nuccore/Pending (#4004)			Sweep Net	8/16/2015		Hardwood Forest	L#15RARE-0118	5 min sweep x4 collectors (1)|overcast|hardwood forest, agricultural			Canada	Ontario	Cambridge|rare Charitable Research Reserve|Site 1 - Field Edge Forest		332			rare Charitable Research Reserve	43.374	-80.354		GPS	Angela Telfer	BOLD ID Engine Manual		Arthropoda;Insecta;Diptera;Drosophilidae;Drosophilinae	Arthropoda	Insecta	Diptera	Drosophilidae
BIOUG20570-D06	en	http://creativecommons.org/publicdomain/zero/1.0/ & http://www.canadensys.net/norms	University of Guelph	http://www.boldsystems.org/index.php/Public_RecordView?processid=RRSSA157-15	Biodiversity Institute of Ontario	BIOUG	Biodiversity Institute of Ontario (BIOUG)	Preserved Specimen	BIOUG20570-D06	BIOUG20570-D06		BIO Collections		A	Tissue	Vouchered:Registered Collection	RRSSA157-15		http://www.boldsystems.org/index.php/Public_RecordView?processid=RRSSA157-15|http://bins.boldsystems.org/index.php/Public_BarcodeCluster?clusteruri=BOLD:ACV5946|http://www.ncbi.nlm.nih.gov/nuccore/Pending (#4002)			Sweep Net	8/16/2015		Hardwood Forest	L#15RARE-0118	5 min sweep x4 collectors (1)|overcast|hardwood forest, agricultural			Canada	Ontario	Cambridge|rare Charitable Research Reserve|Site 1 - Field Edge Forest		332			rare Charitable Research Reserve	43.374	-80.354		GPS	Angela Telfer	BOLD ID Engine Manual		Arthropoda;Insecta;Diptera;Ceratopogonidae	Arthropoda	Insecta	Diptera	Ceratopogonidae
BIOUG20570-D08	en	http://creativecommons.org/publicdomain/zero/1.0/ & http://www.canadensys.net/norms	University of Guelph	http://www.boldsystems.org/index.php/Public_RecordView?processid=RRSSA159-15	Biodiversity Institute of Ontario	BIOUG	Biodiversity Institute of Ontario (BIOUG)	Preserved Specimen	BIOUG20570-D08	BIOUG20570-D08		BIO Collections		A	Tissue	Vouchered:Registered Collection	RRSSA159-15		http://www.boldsystems.org/index.php/Public_RecordView?processid=RRSSA159-15|http://bins.boldsystems.org/index.php/Public_BarcodeCluster?clusteruri=BOLD:ABY0801|http://www.ncbi.nlm.nih.gov/nuccore/Pending (#4002)			Sweep Net	8/16/2015		Hardwood Forest	L#15RARE-0118	5 min sweep x4 collectors (1)|overcast|hardwood forest, agricultural			Canada	Ontario	Cambridge|rare Charitable Research Reserve|Site 1 - Field Edge Forest		332			rare Charitable Research Reserve	43.374	-80.354		GPS	Angela Telfer	BOLD ID Engine Manual	Athyroglossa granulosa	Arthropoda;Insecta;Diptera;Ephydridae;Psilopinae;Athyroglossa	Arthropoda	Insecta	Diptera	Ephydridae
BIOUG20570-D09	en	http://creativecommons.org/publicdomain/zero/1.0/ & http://www.canadensys.net/norms	University of Guelph	http://www.boldsystems.org/index.php/Public_RecordView?processid=RRSSA160-15	Biodiversity Institute of Ontario	BIOUG	Biodiversity Institute of Ontario (BIOUG)	Preserved Specimen	BIOUG20570-D09	BIOUG20570-D09		BIO Collections		A	Tissue	Vouchered:Registered Collection	RRSSA160-15		http://www.boldsystems.org/index.php/Public_RecordView?processid=RRSSA160-15|http://bins.boldsystems.org/index.php/Public_BarcodeCluster?clusteruri=BOLD:AAE2703|http://www.ncbi.nlm.nih.gov/nuccore/Pending (#4003)			Sweep Net	8/16/2015		Hardwood Forest	L#15RARE-0118	5 min sweep x4 collectors (1)|overcast|hardwood forest, agricultural			Canada	Ontario	Cambridge|rare Charitable Research Reserve|Site 1 - Field Edge Forest		332			rare Charitable Research Reserve	43.374	-80.354		GPS	Angela Telfer	BOLD ID Engine Manual	Chymomyza amoena (Loew, 1862)	Arthropoda;Insecta;Diptera;Drosophilidae;Drosophilinae;Chymomyza	Arthropoda	Insecta	Diptera	Drosophilidae
BIOUG20570-D10	en	http://creativecommons.org/publicdomain/zero/1.0/ & http://www.canadensys.net/norms	University of Guelph	http://www.boldsystems.org/index.php/Public_RecordView?processid=RRSSA161-15	Biodiversity Institute of Ontario	BIOUG	Biodiversity Institute of Ontario (BIOUG)	Preserved Specimen	BIOUG20570-D10	BIOUG20570-D10		BIO Collections		A	Tissue	Vouchered:Registered Collection	RRSSA161-15		http://www.boldsystems.org/index.php/Public_RecordView?processid=RRSSA161-15|http://bins.boldsystems.org/index.php/Public_BarcodeCluster?clusteruri=BOLD:AAG5473|http://www.ncbi.nlm.nih.gov/nuccore/Pending (#4005)			Sweep Net	8/16/2015		Hardwood Forest	L#15RARE-0118	5 min sweep x4 collectors (1)|overcast|hardwood forest, agricultural			Canada	Ontario	Cambridge|rare Charitable Research Reserve|Site 1 - Field Edge Forest		332			rare Charitable Research Reserve	43.374	-80.354		GPS	Angela Telfer	BOLD ID Engine Manual		Arthropoda;Insecta;Diptera;Chironomidae;Chironominae;Paratendipes	Arthropoda	Insecta	Diptera	Chironomidae
BIOUG20570-D11	en	http://creativecommons.org/publicdomain/zero/1.0/ & http://www.canadensys.net/norms	University of Guelph	http://www.boldsystems.org/index.php/Public_RecordView?processid=RRSSA162-15	Biodiversity Institute of Ontario	BIOUG	Biodiversity Institute of Ontario (BIOUG)	Preserved Specimen	BIOUG20570-D11	BIOUG20570-D11		BIO Collections		A	Tissue	Vouchered:Registered Collection	RRSSA162-15		http://www.boldsystems.org/index.php/Public_RecordView?processid=RRSSA162-15|http://bins.boldsystems.org/index.php/Public_BarcodeCluster?clusteruri=BOLD:AAZ5511|http://www.ncbi.nlm.nih.gov/nuccore/Pending (#4003)			Sweep Net	8/16/2015		Hardwood Forest	L#15RARE-0118	5 min sweep x4 collectors (1)|overcast|hardwood forest, agricultural			Canada	Ontario	Cambridge|rare Charitable Research Reserve|Site 1 - Field Edge Forest		332			rare Charitable Research Reserve	43.374	-80.354		GPS	Angela Telfer	BOLD ID Engine Manual		Arthropoda;Insecta;Diptera;Chironomidae;Chironominae	Arthropoda	Insecta	Diptera	Chironomidae
BIOUG20570-D12	en	http://creativecommons.org/publicdomain/zero/1.0/ & http://www.canadensys.net/norms	University of Guelph	http://www.boldsystems.org/index.php/Public_RecordView?processid=RRSSA163-15	Biodiversity Institute of Ontario	BIOUG	Biodiversity Institute of Ontario (BIOUG)	Preserved Specimen	BIOUG20570-D12	BIOUG20570-D12		BIO Collections		A	Tissue	Vouchered:Registered Collection	RRSSA163-15		http://www.boldsystems.org/index.php/Public_RecordView?processid=RRSSA163-15|http://bins.boldsystems.org/index.php/Public_BarcodeCluster?clusteruri=BOLD:ACV5125|http://www.ncbi.nlm.nih.gov/nuccore/Pending (#4002)			Sweep Net	8/16/2015		Hardwood Forest	L#15RARE-0118	5 min sweep x4 collectors (1)|overcast|hardwood forest, agricultural			Canada	Ontario	Cambridge|rare Charitable Research Reserve|Site 1 - Field Edge Forest		332			rare Charitable Research Reserve	43.374	-80.354		GPS	Angela Telfer	BOLD ID Engine Manual		Arthropoda;Insecta;Diptera;Agromyzidae	Arthropoda	Insecta	Diptera	Agromyzidae
BIOUG20570-E01	en	http://creativecommons.org/publicdomain/zero/1.0/ & http://www.canadensys.net/norms	University of Guelph	http://www.boldsystems.org/index.php/Public_RecordView?processid=RRSSA164-15	Biodiversity Institute of Ontario	BIOUG	Biodiversity Institute of Ontario (BIOUG)	Preserved Specimen	BIOUG20570-E01	BIOUG20570-E01		BIO Collections		A	Tissue	Vouchered:Registered Collection	RRSSA164-15		http://www.boldsystems.org/index.php/Public_RecordView?processid=RRSSA164-15|http://bins.boldsystems.org/index.php/Public_BarcodeCluster?clusteruri=BOLD:ACU3044			Sweep Net	8/16/2015		Hardwood Forest	L#15RARE-0118	5 min sweep x4 collectors (1)|overcast|hardwood forest, agricultural			Canada	Ontario	Cambridge|rare Charitable Research Reserve|Site 1 - Field Edge Forest		332			rare Charitable Research Reserve	43.374	-80.354		GPS	Angela Telfer	BOLD ID Engine Manual		Arthropoda;Insecta;Diptera;Sciaridae	Arthropoda	Insecta	Diptera	Sciaridae
BIOUG20570-E02	en	http://creativecommons.org/publicdomain/zero/1.0/ & http://www.canadensys.net/norms	University of Guelph	http://www.boldsystems.org/index.php/Public_RecordView?processid=RRSSA165-15	Biodiversity Institute of Ontario	BIOUG	Biodiversity Institute of Ontario (BIOUG)	Preserved Specimen	BIOUG20570-E02	BIOUG20570-E02		BIO Collections		A	Tissue	Vouchered:Registered Collection	RRSSA165-15		http://www.boldsystems.org/index.php/Public_RecordView?processid=RRSSA165-15|http://bins.boldsystems.org/index.php/Public_BarcodeCluster?clusteruri=BOLD:AAG8493|http://www.ncbi.nlm.nih.gov/nuccore/Pending (#4004)			Sweep Net	8/16/2015		Hardwood Forest	L#15RARE-0118	5 min sweep x4 collectors (1)|overcast|hardwood forest, agricultural			Canada	Ontario	Cambridge|rare Charitable Research Reserve|Site 1 - Field Edge Forest		332			rare Charitable Research Reserve	43.374	-80.354		GPS	Angela Telfer	BOLD ID Engine Manual		Arthropoda;Insecta;Diptera;Drosophilidae;Drosophilinae	Arthropoda	Insecta	Diptera	Drosophilidae
BIOUG20570-E03	en	http://creativecommons.org/publicdomain/zero/1.0/ & http://www.canadensys.net/norms	University of Guelph	http://www.boldsystems.org/index.php/Public_RecordView?processid=RRSSA166-15	Biodiversity Institute of Ontario	BIOUG	Biodiversity Institute of Ontario (BIOUG)	Preserved Specimen	BIOUG20570-E03	BIOUG20570-E03		BIO Collections		A	Tissue	Vouchered:Registered Collection	RRSSA166-15		http://www.boldsystems.org/index.php/Public_RecordView?processid=RRSSA166-15|http://bins.boldsystems.org/index.php/Public_BarcodeCluster?clusteruri=BOLD:AAH3983|http://www.ncbi.nlm.nih.gov/nuccore/Pending (#4003)			Sweep Net	8/16/2015		Hardwood Forest	L#15RARE-0118	5 min sweep x4 collectors (1)|overcast|hardwood forest, agricultural			Canada	Ontario	Cambridge|rare Charitable Research Reserve|Site 1 - Field Edge Forest		332			rare Charitable Research Reserve	43.374	-80.354		GPS	Angela Telfer	BOLD ID Engine Manual	Ctenosciara hyalipennis (Meigen, 1804)	Arthropoda;Insecta;Diptera;Sciaridae;Ctenosciara	Arthropoda	Insecta	Diptera	Sciaridae
BIOUG20570-E04	en	http://creativecommons.org/publicdomain/zero/1.0/ & http://www.canadensys.net/norms	University of Guelph	http://www.boldsystems.org/index.php/Public_RecordView?processid=RRSSA167-15	Biodiversity Institute of Ontario	BIOUG	Biodiversity Institute of Ontario (BIOUG)	Preserved Specimen	BIOUG20570-E04	BIOUG20570-E04		BIO Collections		A	Tissue	Vouchered:Registered Collection	RRSSA167-15		http://www.boldsystems.org/index.php/Public_RecordView?processid=RRSSA167-15|http://bins.boldsystems.org/index.php/Public_BarcodeCluster?clusteruri=BOLD:AAP5169|http://www.ncbi.nlm.nih.gov/nuccore/Pending (#4004)			Sweep Net	8/16/2015		Hardwood Forest	L#15RARE-0118	5 min sweep x4 collectors (1)|overcast|hardwood forest, agricultural			Canada	Ontario	Cambridge|rare Charitable Research Reserve|Site 1 - Field Edge Forest		332			rare Charitable Research Reserve	43.374	-80.354		GPS	Angela Telfer	BOLD ID Engine Manual	Elachiptera nigriceps (Loew, 1863)	Arthropoda;Insecta;Diptera;Chloropidae;Oscinellinae;Elachiptera	Arthropoda	Insecta	Diptera	Chloropidae
BIOUG20570-E05	en	http://creativecommons.org/publicdomain/zero/1.0/ & http://www.canadensys.net/norms	University of Guelph	http://www.boldsystems.org/index.php/Public_RecordView?processid=RRSSA168-15	Biodiversity Institute of Ontario	BIOUG	Biodiversity Institute of Ontario (BIOUG)	Preserved Specimen	BIOUG20570-E05	BIOUG20570-E05		BIO Collections		A	Tissue	Vouchered:Registered Collection	RRSSA168-15		http://www.boldsystems.org/index.php/Public_RecordView?processid=RRSSA168-15|http://bins.boldsystems.org/index.php/Public_BarcodeCluster?clusteruri=BOLD:AAH4210|http://www.ncbi.nlm.nih.gov/nuccore/Pending (#4004)			Sweep Net	8/16/2015		Hardwood Forest	L#15RARE-0118	5 min sweep x4 collectors (1)|overcast|hardwood forest, agricultural			Canada	Ontario	Cambridge|rare Charitable Research Reserve|Site 1 - Field Edge Forest		332			rare Charitable Research Reserve	43.374	-80.354		GPS	Angela Telfer	BOLD ID Engine Manual	Gaurax pallidipes (Malloch, 1915)	Arthropoda;Insecta;Diptera;Chloropidae;Oscinellinae;Gaurax	Arthropoda	Insecta	Diptera	Chloropidae
BIOUG20570-E06	en	http://creativecommons.org/publicdomain/zero/1.0/ & http://www.canadensys.net/norms	University of Guelph	http://www.boldsystems.org/index.php/Public_RecordView?processid=RRSSA169-15	Biodiversity Institute of Ontario	BIOUG	Biodiversity Institute of Ontario (BIOUG)	Preserved Specimen	BIOUG20570-E06	BIOUG20570-E06		BIO Collections		A	Tissue	Vouchered:Registered Collection	RRSSA169-15		http://www.boldsystems.org/index.php/Public_RecordView?processid=RRSSA169-15|http://bins.boldsystems.org/index.php/Public_BarcodeCluster?clusteruri=BOLD:AAG8493|http://www.ncbi.nlm.nih.gov/nuccore/Pending (#4004)			Sweep Net	8/16/2015		Hardwood Forest	L#15RARE-0118	5 min sweep x4 collectors (1)|overcast|hardwood forest, agricultural			Canada	Ontario	Cambridge|rare Charitable Research Reserve|Site 1 - Field Edge Forest		332			rare Charitable Research Reserve	43.374	-80.354		GPS	Angela Telfer	BOLD ID Engine Manual		Arthropoda;Insecta;Diptera;Drosophilidae;Drosophilinae	Arthropoda	Insecta	Diptera	Drosophilidae
BIOUG20570-E07	en	http://creativecommons.org/publicdomain/zero/1.0/ & http://www.canadensys.net/norms	University of Guelph	http://www.boldsystems.org/index.php/Public_RecordView?processid=RRSSA170-15	Biodiversity Institute of Ontario	BIOUG	Biodiversity Institute of Ontario (BIOUG)	Preserved Specimen	BIOUG20570-E07	BIOUG20570-E07		BIO Collections		A	Tissue	Vouchered:Registered Collection	RRSSA170-15		http://bins.boldsystems.org/index.php/Public_BarcodeCluster?clusteruri=|http://www.ncbi.nlm.nih.gov/nuccore/Pending (#4003)			Sweep Net	8/16/2015		Hardwood Forest	L#15RARE-0118	5 min sweep x4 collectors (1)|overcast|hardwood forest, agricultural			Canada	Ontario	Cambridge|rare Charitable Research Reserve|Site 1 - Field Edge Forest		332			rare Charitable Research Reserve	43.374	-80.354		GPS	Angela Telfer	BOLD ID Engine Manual		Arthropoda;Insecta;Diptera;Chironomidae;Orthocladiinae;Cricotopus	Arthropoda	Insecta	Diptera	Chironomidae
BIOUG20570-E08	en	http://creativecommons.org/publicdomain/zero/1.0/ & http://www.canadensys.net/norms	University of Guelph	http://www.boldsystems.org/index.php/Public_RecordView?processid=RRSSA171-15	Biodiversity Institute of Ontario	BIOUG	Biodiversity Institute of Ontario (BIOUG)	Preserved Specimen	BIOUG20570-E08	BIOUG20570-E08		BIO Collections		A	Tissue	Vouchered:Registered Collection	RRSSA171-15		http://www.boldsystems.org/index.php/Public_RecordView?processid=RRSSA171-15|http://bins.boldsystems.org/index.php/Public_BarcodeCluster?clusteruri=BOLD:ACA8801|http://www.ncbi.nlm.nih.gov/nuccore/Pending (#4003)			Sweep Net	8/16/2015		Hardwood Forest	L#15RARE-0118	5 min sweep x4 collectors (1)|overcast|hardwood forest, agricultural			Canada	Ontario	Cambridge|rare Charitable Research Reserve|Site 1 - Field Edge Forest		332			rare Charitable Research Reserve	43.374	-80.354		GPS	Angela Telfer	BOLD ID Engine Manual		Arthropoda;Insecta;Diptera;Chironomidae	Arthropoda	Insecta	Diptera	Chironomidae
BIOUG20570-E09	en	http://creativecommons.org/publicdomain/zero/1.0/ & http://www.canadensys.net/norms	University of Guelph	http://www.boldsystems.org/index.php/Public_RecordView?processid=RRSSA172-15	Biodiversity Institute of Ontario	BIOUG	Biodiversity Institute of Ontario (BIOUG)	Preserved Specimen	BIOUG20570-E09	BIOUG20570-E09		BIO Collections		A	Tissue	Vouchered:Registered Collection	RRSSA172-15		http://www.boldsystems.org/index.php/Public_RecordView?processid=RRSSA172-15|http://bins.boldsystems.org/index.php/Public_BarcodeCluster?clusteruri=BOLD:AAB1098|http://www.ncbi.nlm.nih.gov/nuccore/Pending (#4002)			Sweep Net	8/16/2015		Hardwood Forest	L#15RARE-0118	5 min sweep x4 collectors (1)|overcast|hardwood forest, agricultural			Canada	Ontario	Cambridge|rare Charitable Research Reserve|Site 1 - Field Edge Forest		332			rare Charitable Research Reserve	43.374	-80.354		GPS	Angela Telfer	BOLD ID Engine Manual		Arthropoda;Insecta;Diptera;Culicidae;Culicinae;Aedes	Arthropoda	Insecta	Diptera	Culicidae
BIOUG20570-E10	en	http://creativecommons.org/publicdomain/zero/1.0/ & http://www.canadensys.net/norms	University of Guelph	http://www.boldsystems.org/index.php/Public_RecordView?processid=RRSSA173-15	Biodiversity Institute of Ontario	BIOUG	Biodiversity Institute of Ontario (BIOUG)	Preserved Specimen	BIOUG20570-E10	BIOUG20570-E10		BIO Collections		A	Tissue	Vouchered:Registered Collection	RRSSA173-15		http://www.boldsystems.org/index.php/Public_RecordView?processid=RRSSA173-15|http://bins.boldsystems.org/index.php/Public_BarcodeCluster?clusteruri=BOLD:AAG7312|http://www.ncbi.nlm.nih.gov/nuccore/Pending (#4004)			Sweep Net	8/16/2015		Hardwood Forest	L#15RARE-0118	5 min sweep x4 collectors (1)|overcast|hardwood forest, agricultural			Canada	Ontario	Cambridge|rare Charitable Research Reserve|Site 1 - Field Edge Forest		332			rare Charitable Research Reserve	43.374	-80.354		GPS	Angela Telfer	BOLD ID Engine Manual		Arthropoda;Insecta;Diptera;Sphaeroceridae;Limosininae	Arthropoda	Insecta	Diptera	Sphaeroceridae
BIOUG20570-E11	en	http://creativecommons.org/publicdomain/zero/1.0/ & http://www.canadensys.net/norms	University of Guelph	http://www.boldsystems.org/index.php/Public_RecordView?processid=RRSSA174-15	Biodiversity Institute of Ontario	BIOUG	Biodiversity Institute of Ontario (BIOUG)	Preserved Specimen	BIOUG20570-E11	BIOUG20570-E11		BIO Collections		A	Tissue	Vouchered:Registered Collection	RRSSA174-15		http://www.boldsystems.org/index.php/Public_RecordView?processid=RRSSA174-15|http://bins.boldsystems.org/index.php/Public_BarcodeCluster?clusteruri=BOLD:AAZ5511|http://www.ncbi.nlm.nih.gov/nuccore/Pending (#4003)			Sweep Net	8/16/2015		Hardwood Forest	L#15RARE-0118	5 min sweep x4 collectors (1)|overcast|hardwood forest, agricultural			Canada	Ontario	Cambridge|rare Charitable Research Reserve|Site 1 - Field Edge Forest		332			rare Charitable Research Reserve	43.374	-80.354		GPS	Angela Telfer	BOLD ID Engine Manual		Arthropoda;Insecta;Diptera;Chironomidae;Chironominae	Arthropoda	Insecta	Diptera	Chironomidae
BIOUG20570-E12	en	http://creativecommons.org/publicdomain/zero/1.0/ & http://www.canadensys.net/norms	University of Guelph	http://www.boldsystems.org/index.php/Public_RecordView?processid=RRSSA175-15	Biodiversity Institute of Ontario	BIOUG	Biodiversity Institute of Ontario (BIOUG)	Preserved Specimen	BIOUG20570-E12	BIOUG20570-E12		BIO Collections		A	Tissue	Vouchered:Registered Collection	RRSSA175-15		http://www.boldsystems.org/index.php/Public_RecordView?processid=RRSSA175-15|http://bins.boldsystems.org/index.php/Public_BarcodeCluster?clusteruri=BOLD:AAG9713|http://www.ncbi.nlm.nih.gov/nuccore/Pending (#4004)			Sweep Net	8/16/2015		Hardwood Forest	L#15RARE-0118	5 min sweep x4 collectors (1)|overcast|hardwood forest, agricultural			Canada	Ontario	Cambridge|rare Charitable Research Reserve|Site 1 - Field Edge Forest		332			rare Charitable Research Reserve	43.374	-80.354		GPS	Angela Telfer	BOLD ID Engine Manual		Arthropoda;Insecta;Diptera;Dolichopodidae	Arthropoda	Insecta	Diptera	Dolichopodidae
BIOUG20570-F01	en	http://creativecommons.org/publicdomain/zero/1.0/ & http://www.canadensys.net/norms	University of Guelph	http://www.boldsystems.org/index.php/Public_RecordView?processid=RRSSA176-15	Biodiversity Institute of Ontario	BIOUG	Biodiversity Institute of Ontario (BIOUG)	Preserved Specimen	BIOUG20570-F01	BIOUG20570-F01		BIO Collections		A	Tissue	Vouchered:Registered Collection	RRSSA176-15		http://www.boldsystems.org/index.php/Public_RecordView?processid=RRSSA176-15|http://bins.boldsystems.org/index.php/Public_BarcodeCluster?clusteruri=BOLD:AAG3320|http://www.ncbi.nlm.nih.gov/nuccore/Pending (#4005)			Sweep Net	8/16/2015		Hardwood Forest	L#15RARE-0118	5 min sweep x4 collectors (1)|overcast|hardwood forest, agricultural			Canada	Ontario	Cambridge|rare Charitable Research Reserve|Site 1 - Field Edge Forest		332			rare Charitable Research Reserve	43.374	-80.354		GPS	Angela Telfer	BOLD ID Engine Manual		Arthropoda;Insecta;Diptera;Phoridae	Arthropoda	Insecta	Diptera	Phoridae
BIOUG20570-F02	en	http://creativecommons.org/publicdomain/zero/1.0/ & http://www.canadensys.net/norms	University of Guelph	http://www.boldsystems.org/index.php/Public_RecordView?processid=RRSSA177-15	Biodiversity Institute of Ontario	BIOUG	Biodiversity Institute of Ontario (BIOUG)	Preserved Specimen	BIOUG20570-F02	BIOUG20570-F02		BIO Collections		A	Tissue	Vouchered:Registered Collection	RRSSA177-15		http://www.boldsystems.org/index.php/Public_RecordView?processid=RRSSA177-15|http://bins.boldsystems.org/index.php/Public_BarcodeCluster?clusteruri=BOLD:AAU6764			Sweep Net	8/16/2015		Hardwood Forest	L#15RARE-0118	5 min sweep x4 collectors (1)|overcast|hardwood forest, agricultural			Canada	Ontario	Cambridge|rare Charitable Research Reserve|Site 1 - Field Edge Forest		332			rare Charitable Research Reserve	43.374	-80.354		GPS	Angela Telfer	BOLD ID Engine Manual		Arthropoda;Insecta;Diptera;Sciaridae;Scatopsciara	Arthropoda	Insecta	Diptera	Sciaridae
BIOUG20570-F03	en	http://creativecommons.org/publicdomain/zero/1.0/ & http://www.canadensys.net/norms	University of Guelph	http://www.boldsystems.org/index.php/Public_RecordView?processid=RRSSA178-15	Biodiversity Institute of Ontario	BIOUG	Biodiversity Institute of Ontario (BIOUG)	Preserved Specimen	BIOUG20570-F03	BIOUG20570-F03		BIO Collections		A	Tissue	Vouchered:Registered Collection	RRSSA178-15		http://www.boldsystems.org/index.php/Public_RecordView?processid=RRSSA178-15|http://bins.boldsystems.org/index.php/Public_BarcodeCluster?clusteruri=BOLD:AAG5473|http://www.ncbi.nlm.nih.gov/nuccore/Pending (#4005)			Sweep Net	8/16/2015		Hardwood Forest	L#15RARE-0118	5 min sweep x4 collectors (1)|overcast|hardwood forest, agricultural			Canada	Ontario	Cambridge|rare Charitable Research Reserve|Site 1 - Field Edge Forest		332			rare Charitable Research Reserve	43.374	-80.354		GPS	Angela Telfer	BOLD ID Engine Manual		Arthropoda;Insecta;Diptera;Chironomidae;Chironominae;Paratendipes	Arthropoda	Insecta	Diptera	Chironomidae
BIOUG20570-F04	en	http://creativecommons.org/publicdomain/zero/1.0/ & http://www.canadensys.net/norms	University of Guelph	http://www.boldsystems.org/index.php/Public_RecordView?processid=RRSSA179-15	Biodiversity Institute of Ontario	BIOUG	Biodiversity Institute of Ontario (BIOUG)	Preserved Specimen	BIOUG20570-F04	BIOUG20570-F04		BIO Collections		A	Tissue	Vouchered:Registered Collection	RRSSA179-15		http://www.boldsystems.org/index.php/Public_RecordView?processid=RRSSA179-15|http://bins.boldsystems.org/index.php/Public_BarcodeCluster?clusteruri=BOLD:AAB7030|http://www.ncbi.nlm.nih.gov/nuccore/Pending (#4003)			Sweep Net	8/16/2015		Hardwood Forest	L#15RARE-0118	5 min sweep x4 collectors (1)|overcast|hardwood forest, agricultural			Canada	Ontario	Cambridge|rare Charitable Research Reserve|Site 1 - Field Edge Forest		332			rare Charitable Research Reserve	43.374	-80.354		GPS	Angela Telfer	BOLD ID Engine Manual		Arthropoda;Insecta;Diptera;Chironomidae;Chironominae;Chironomus	Arthropoda	Insecta	Diptera	Chironomidae
BIOUG20570-F05	en	http://creativecommons.org/publicdomain/zero/1.0/ & http://www.canadensys.net/norms	University of Guelph	http://www.boldsystems.org/index.php/Public_RecordView?processid=RRSSA180-15	Biodiversity Institute of Ontario	BIOUG	Biodiversity Institute of Ontario (BIOUG)	Preserved Specimen	BIOUG20570-F05	BIOUG20570-F05		BIO Collections		A	Tissue	Vouchered:Registered Collection	RRSSA180-15		http://www.boldsystems.org/index.php/Public_RecordView?processid=RRSSA180-15|http://bins.boldsystems.org/index.php/Public_BarcodeCluster?clusteruri=BOLD:ABV1206|http://www.ncbi.nlm.nih.gov/nuccore/Pending (#4003)			Sweep Net	8/16/2015		Hardwood Forest	L#15RARE-0118	5 min sweep x4 collectors (1)|overcast|hardwood forest, agricultural			Canada	Ontario	Cambridge|rare Charitable Research Reserve|Site 1 - Field Edge Forest		332			rare Charitable Research Reserve	43.374	-80.354		GPS	Angela Telfer	BOLD ID Engine Manual		Arthropoda;Insecta;Diptera;Chironomidae	Arthropoda	Insecta	Diptera	Chironomidae
BIOUG20570-F06	en	http://creativecommons.org/publicdomain/zero/1.0/ & http://www.canadensys.net/norms	University of Guelph	http://www.boldsystems.org/index.php/Public_RecordView?processid=RRSSA181-15	Biodiversity Institute of Ontario	BIOUG	Biodiversity Institute of Ontario (BIOUG)	Preserved Specimen	BIOUG20570-F06	BIOUG20570-F06		BIO Collections		A	Tissue	Vouchered:Registered Collection	RRSSA181-15		http://www.boldsystems.org/index.php/Public_RecordView?processid=RRSSA181-15|http://bins.boldsystems.org/index.php/Public_BarcodeCluster?clusteruri=BOLD:ACA8801|http://www.ncbi.nlm.nih.gov/nuccore/Pending (#4003)			Sweep Net	8/16/2015		Hardwood Forest	L#15RARE-0118	5 min sweep x4 collectors (1)|overcast|hardwood forest, agricultural			Canada	Ontario	Cambridge|rare Charitable Research Reserve|Site 1 - Field Edge Forest		332			rare Charitable Research Reserve	43.374	-80.354		GPS	Angela Telfer	BOLD ID Engine Manual		Arthropoda;Insecta;Diptera;Chironomidae	Arthropoda	Insecta	Diptera	Chironomidae
BIOUG20570-F07	en	http://creativecommons.org/publicdomain/zero/1.0/ & http://www.canadensys.net/norms	University of Guelph	http://www.boldsystems.org/index.php/Public_RecordView?processid=RRSSA182-15	Biodiversity Institute of Ontario	BIOUG	Biodiversity Institute of Ontario (BIOUG)	Preserved Specimen	BIOUG20570-F07	BIOUG20570-F07		BIO Collections		A	Tissue	Vouchered:Registered Collection	RRSSA182-15		http://www.boldsystems.org/index.php/Public_RecordView?processid=RRSSA182-15|http://bins.boldsystems.org/index.php/Public_BarcodeCluster?clusteruri=BOLD:ACA8801|http://www.ncbi.nlm.nih.gov/nuccore/Pending (#4003)			Sweep Net	8/16/2015		Hardwood Forest	L#15RARE-0118	5 min sweep x4 collectors (1)|overcast|hardwood forest, agricultural			Canada	Ontario	Cambridge|rare Charitable Research Reserve|Site 1 - Field Edge Forest		332			rare Charitable Research Reserve	43.374	-80.354		GPS	Angela Telfer	BOLD ID Engine Manual		Arthropoda;Insecta;Diptera;Chironomidae	Arthropoda	Insecta	Diptera	Chironomidae
BIOUG20570-F08	en	http://creativecommons.org/publicdomain/zero/1.0/ & http://www.canadensys.net/norms	University of Guelph	http://www.boldsystems.org/index.php/Public_RecordView?processid=RRSSA183-15	Biodiversity Institute of Ontario	BIOUG	Biodiversity Institute of Ontario (BIOUG)	Preserved Specimen	BIOUG20570-F08	BIOUG20570-F08		BIO Collections		A	Tissue	Vouchered:Registered Collection	RRSSA183-15		http://www.boldsystems.org/index.php/Public_RecordView?processid=RRSSA183-15|http://bins.boldsystems.org/index.php/Public_BarcodeCluster?clusteruri=BOLD:ACA8801|http://www.ncbi.nlm.nih.gov/nuccore/Pending (#4002)			Sweep Net	8/16/2015		Hardwood Forest	L#15RARE-0118	5 min sweep x4 collectors (1)|overcast|hardwood forest, agricultural			Canada	Ontario	Cambridge|rare Charitable Research Reserve|Site 1 - Field Edge Forest		332			rare Charitable Research Reserve	43.374	-80.354		GPS	Angela Telfer	BOLD ID Engine Manual		Arthropoda;Insecta;Diptera;Chironomidae	Arthropoda	Insecta	Diptera	Chironomidae
BIOUG20570-F09	en	http://creativecommons.org/publicdomain/zero/1.0/ & http://www.canadensys.net/norms	University of Guelph	http://www.boldsystems.org/index.php/Public_RecordView?processid=RRSSA184-15	Biodiversity Institute of Ontario	BIOUG	Biodiversity Institute of Ontario (BIOUG)	Preserved Specimen	BIOUG20570-F09	BIOUG20570-F09		BIO Collections		A	Tissue	Vouchered:Registered Collection	RRSSA184-15		http://www.boldsystems.org/index.php/Public_RecordView?processid=RRSSA184-15|http://bins.boldsystems.org/index.php/Public_BarcodeCluster?clusteruri=BOLD:AAU6626			Sweep Net	8/16/2015		Hardwood Forest	L#15RARE-0118	5 min sweep x4 collectors (1)|overcast|hardwood forest, agricultural			Canada	Ontario	Cambridge|rare Charitable Research Reserve|Site 1 - Field Edge Forest		332			rare Charitable Research Reserve	43.374	-80.354		GPS	Angela Telfer	BOLD ID Engine Manual		Arthropoda;Insecta;Diptera;Sciaridae	Arthropoda	Insecta	Diptera	Sciaridae
BIOUG20570-F10	en	http://creativecommons.org/publicdomain/zero/1.0/ & http://www.canadensys.net/norms	University of Guelph	http://www.boldsystems.org/index.php/Public_RecordView?processid=RRSSA185-15	Biodiversity Institute of Ontario	BIOUG	Biodiversity Institute of Ontario (BIOUG)	Preserved Specimen	BIOUG20570-F10	BIOUG20570-F10		BIO Collections		A	Tissue	Vouchered:Registered Collection	RRSSA185-15		http://www.boldsystems.org/index.php/Public_RecordView?processid=RRSSA185-15|http://bins.boldsystems.org/index.php/Public_BarcodeCluster?clusteruri=BOLD:AAZ5511|http://www.ncbi.nlm.nih.gov/nuccore/Pending (#4003)			Sweep Net	8/16/2015		Hardwood Forest	L#15RARE-0118	5 min sweep x4 collectors (1)|overcast|hardwood forest, agricultural			Canada	Ontario	Cambridge|rare Charitable Research Reserve|Site 1 - Field Edge Forest		332			rare Charitable Research Reserve	43.374	-80.354		GPS	Angela Telfer	BOLD ID Engine Manual		Arthropoda;Insecta;Diptera;Chironomidae;Chironominae	Arthropoda	Insecta	Diptera	Chironomidae
BIOUG20570-F11	en	http://creativecommons.org/publicdomain/zero/1.0/ & http://www.canadensys.net/norms	University of Guelph	http://www.boldsystems.org/index.php/Public_RecordView?processid=RRSSA186-15	Biodiversity Institute of Ontario	BIOUG	Biodiversity Institute of Ontario (BIOUG)	Preserved Specimen	BIOUG20570-F11	BIOUG20570-F11		BIO Collections		A	Tissue	Vouchered:Registered Collection	RRSSA186-15		http://www.boldsystems.org/index.php/Public_RecordView?processid=RRSSA186-15|http://bins.boldsystems.org/index.php/Public_BarcodeCluster?clusteruri=BOLD:AAG7276|http://www.ncbi.nlm.nih.gov/nuccore/Pending (#4004)			Sweep Net	8/16/2015		Hardwood Forest	L#15RARE-0118	5 min sweep x4 collectors (1)|overcast|hardwood forest, agricultural			Canada	Ontario	Cambridge|rare Charitable Research Reserve|Site 1 - Field Edge Forest		332			rare Charitable Research Reserve	43.374	-80.354		GPS	Angela Telfer	BOLD ID Engine Manual	Leptocera erythrocera (Becker, 1919)	Arthropoda;Insecta;Diptera;Sphaeroceridae;Limosininae;Leptocera	Arthropoda	Insecta	Diptera	Sphaeroceridae
BIOUG20570-F12	en	http://creativecommons.org/publicdomain/zero/1.0/ & http://www.canadensys.net/norms	University of Guelph	http://www.boldsystems.org/index.php/Public_RecordView?processid=RRSSA187-15	Biodiversity Institute of Ontario	BIOUG	Biodiversity Institute of Ontario (BIOUG)	Preserved Specimen	BIOUG20570-F12	BIOUG20570-F12		BIO Collections		A	Tissue	Vouchered:Registered Collection	RRSSA187-15		http://www.boldsystems.org/index.php/Public_RecordView?processid=RRSSA187-15|http://bins.boldsystems.org/index.php/Public_BarcodeCluster?clusteruri=BOLD:AAG9713|http://www.ncbi.nlm.nih.gov/nuccore/Pending (#4004)			Sweep Net	8/16/2015		Hardwood Forest	L#15RARE-0118	5 min sweep x4 collectors (1)|overcast|hardwood forest, agricultural			Canada	Ontario	Cambridge|rare Charitable Research Reserve|Site 1 - Field Edge Forest		332			rare Charitable Research Reserve	43.374	-80.354		GPS	Angela Telfer	BOLD ID Engine Manual		Arthropoda;Insecta;Diptera;Dolichopodidae	Arthropoda	Insecta	Diptera	Dolichopodidae
BIOUG20570-G01	en	http://creativecommons.org/publicdomain/zero/1.0/ & http://www.canadensys.net/norms	University of Guelph	http://www.boldsystems.org/index.php/Public_RecordView?processid=RRSSA188-15	Biodiversity Institute of Ontario	BIOUG	Biodiversity Institute of Ontario (BIOUG)	Preserved Specimen	BIOUG20570-G01	BIOUG20570-G01		BIO Collections		A	Tissue	Vouchered:Registered Collection	RRSSA188-15		http://www.boldsystems.org/index.php/Public_RecordView?processid=RRSSA188-15|http://bins.boldsystems.org/index.php/Public_BarcodeCluster?clusteruri=BOLD:ACA8801|http://www.ncbi.nlm.nih.gov/nuccore/Pending (#4002)			Sweep Net	8/16/2015		Hardwood Forest	L#15RARE-0118	5 min sweep x4 collectors (1)|overcast|hardwood forest, agricultural			Canada	Ontario	Cambridge|rare Charitable Research Reserve|Site 1 - Field Edge Forest		332			rare Charitable Research Reserve	43.374	-80.354		GPS	Angela Telfer	BOLD ID Engine Manual		Arthropoda;Insecta;Diptera;Chironomidae	Arthropoda	Insecta	Diptera	Chironomidae
BIOUG20570-G02	en	http://creativecommons.org/publicdomain/zero/1.0/ & http://www.canadensys.net/norms	University of Guelph	http://www.boldsystems.org/index.php/Public_RecordView?processid=RRSSA189-15	Biodiversity Institute of Ontario	BIOUG	Biodiversity Institute of Ontario (BIOUG)	Preserved Specimen	BIOUG20570-G02	BIOUG20570-G02		BIO Collections		A	Tissue	Vouchered:Registered Collection	RRSSA189-15		http://www.boldsystems.org/index.php/Public_RecordView?processid=RRSSA189-15|http://bins.boldsystems.org/index.php/Public_BarcodeCluster?clusteruri=BOLD:ACV5946|http://www.ncbi.nlm.nih.gov/nuccore/Pending (#4002)			Sweep Net	8/16/2015		Hardwood Forest	L#15RARE-0118	5 min sweep x4 collectors (1)|overcast|hardwood forest, agricultural			Canada	Ontario	Cambridge|rare Charitable Research Reserve|Site 1 - Field Edge Forest		332			rare Charitable Research Reserve	43.374	-80.354		GPS	Angela Telfer	BOLD ID Engine Manual		Arthropoda;Insecta;Diptera;Ceratopogonidae	Arthropoda	Insecta	Diptera	Ceratopogonidae
BIOUG20570-G03	en	http://creativecommons.org/publicdomain/zero/1.0/ & http://www.canadensys.net/norms	University of Guelph	http://www.boldsystems.org/index.php/Public_RecordView?processid=RRSSA190-15	Biodiversity Institute of Ontario	BIOUG	Biodiversity Institute of Ontario (BIOUG)	Preserved Specimen	BIOUG20570-G03	BIOUG20570-G03		BIO Collections		A	Tissue	Vouchered:Registered Collection	RRSSA190-15		http://www.boldsystems.org/index.php/Public_RecordView?processid=RRSSA190-15|http://bins.boldsystems.org/index.php/Public_BarcodeCluster?clusteruri=BOLD:AAG7276|http://www.ncbi.nlm.nih.gov/nuccore/Pending (#4004)			Sweep Net	8/16/2015		Hardwood Forest	L#15RARE-0118	5 min sweep x4 collectors (1)|overcast|hardwood forest, agricultural			Canada	Ontario	Cambridge|rare Charitable Research Reserve|Site 1 - Field Edge Forest		332			rare Charitable Research Reserve	43.374	-80.354		GPS	Angela Telfer	BOLD ID Engine Manual	Leptocera erythrocera (Becker, 1919)	Arthropoda;Insecta;Diptera;Sphaeroceridae;Limosininae;Leptocera	Arthropoda	Insecta	Diptera	Sphaeroceridae
BIOUG20570-G04	en	http://creativecommons.org/publicdomain/zero/1.0/ & http://www.canadensys.net/norms	University of Guelph	http://www.boldsystems.org/index.php/Public_RecordView?processid=RRSSA191-15	Biodiversity Institute of Ontario	BIOUG	Biodiversity Institute of Ontario (BIOUG)	Preserved Specimen	BIOUG20570-G04	BIOUG20570-G04		BIO Collections		A	Tissue	Vouchered:Registered Collection	RRSSA191-15		http://www.boldsystems.org/index.php/Public_RecordView?processid=RRSSA191-15|http://bins.boldsystems.org/index.php/Public_BarcodeCluster?clusteruri=BOLD:AAG5473|http://www.ncbi.nlm.nih.gov/nuccore/Pending (#4005)			Sweep Net	8/16/2015		Hardwood Forest	L#15RARE-0118	5 min sweep x4 collectors (1)|overcast|hardwood forest, agricultural			Canada	Ontario	Cambridge|rare Charitable Research Reserve|Site 1 - Field Edge Forest		332			rare Charitable Research Reserve	43.374	-80.354		GPS	Angela Telfer	BOLD ID Engine Manual		Arthropoda;Insecta;Diptera;Chironomidae;Chironominae;Paratendipes	Arthropoda	Insecta	Diptera	Chironomidae
BIOUG20570-G05	en	http://creativecommons.org/publicdomain/zero/1.0/ & http://www.canadensys.net/norms	University of Guelph	http://www.boldsystems.org/index.php/Public_RecordView?processid=RRSSA192-15	Biodiversity Institute of Ontario	BIOUG	Biodiversity Institute of Ontario (BIOUG)	Preserved Specimen	BIOUG20570-G05	BIOUG20570-G05		BIO Collections		A	Tissue	Vouchered:Registered Collection	RRSSA192-15		http://www.boldsystems.org/index.php/Public_RecordView?processid=RRSSA192-15|http://bins.boldsystems.org/index.php/Public_BarcodeCluster?clusteruri=BOLD:AAM6289|http://www.ncbi.nlm.nih.gov/nuccore/Pending (#4002)			Sweep Net	8/16/2015		Hardwood Forest	L#15RARE-0118	5 min sweep x4 collectors (1)|overcast|hardwood forest, agricultural			Canada	Ontario	Cambridge|rare Charitable Research Reserve|Site 1 - Field Edge Forest		332			rare Charitable Research Reserve	43.374	-80.354		GPS	Angela Telfer	BOLD ID Engine Manual		Arthropoda;Insecta;Diptera;Chironomidae	Arthropoda	Insecta	Diptera	Chironomidae
BIOUG20570-G06	en	http://creativecommons.org/publicdomain/zero/1.0/ & http://www.canadensys.net/norms	University of Guelph	http://www.boldsystems.org/index.php/Public_RecordView?processid=RRSSA193-15	Biodiversity Institute of Ontario	BIOUG	Biodiversity Institute of Ontario (BIOUG)	Preserved Specimen	BIOUG20570-G06	BIOUG20570-G06		BIO Collections		A	Tissue	Vouchered:Registered Collection	RRSSA193-15		http://www.boldsystems.org/index.php/Public_RecordView?processid=RRSSA193-15|http://bins.boldsystems.org/index.php/Public_BarcodeCluster?clusteruri=BOLD:AAF9768|http://www.ncbi.nlm.nih.gov/nuccore/Pending (#4005)			Sweep Net	8/16/2015		Hardwood Forest	L#15RARE-0118	5 min sweep x4 collectors (1)|overcast|hardwood forest, agricultural			Canada	Ontario	Cambridge|rare Charitable Research Reserve|Site 1 - Field Edge Forest		332			rare Charitable Research Reserve	43.374	-80.354		GPS	Angela Telfer	BOLD ID Engine Manual		Arthropoda;Insecta;Diptera;Hybotidae;Tachydromiinae;Platypalpus	Arthropoda	Insecta	Diptera	Hybotidae
BIOUG20570-G07	en	http://creativecommons.org/publicdomain/zero/1.0/ & http://www.canadensys.net/norms	University of Guelph	http://www.boldsystems.org/index.php/Public_RecordView?processid=RRSSA194-15	Biodiversity Institute of Ontario	BIOUG	Biodiversity Institute of Ontario (BIOUG)	Preserved Specimen	BIOUG20570-G07	BIOUG20570-G07		BIO Collections		A	Tissue	Vouchered:Registered Collection	RRSSA194-15		http://www.boldsystems.org/index.php/Public_RecordView?processid=RRSSA194-15|http://bins.boldsystems.org/index.php/Public_BarcodeCluster?clusteruri=BOLD:ABV0266|http://www.ncbi.nlm.nih.gov/nuccore/Pending (#4003)			Sweep Net	8/16/2015		Hardwood Forest	L#15RARE-0118	5 min sweep x4 collectors (1)|overcast|hardwood forest, agricultural			Canada	Ontario	Cambridge|rare Charitable Research Reserve|Site 1 - Field Edge Forest		332			rare Charitable Research Reserve	43.374	-80.354		GPS	Angela Telfer	BOLD ID Engine Manual		Arthropoda;Insecta;Diptera;Chloropidae	Arthropoda	Insecta	Diptera	Chloropidae
BIOUG20570-G08	en	http://creativecommons.org/publicdomain/zero/1.0/ & http://www.canadensys.net/norms	University of Guelph	http://www.boldsystems.org/index.php/Public_RecordView?processid=RRSSA195-15	Biodiversity Institute of Ontario	BIOUG	Biodiversity Institute of Ontario (BIOUG)	Preserved Specimen	BIOUG20570-G08	BIOUG20570-G08		BIO Collections		A	Tissue	Vouchered:Registered Collection	RRSSA195-15		http://www.boldsystems.org/index.php/Public_RecordView?processid=RRSSA195-15|http://bins.boldsystems.org/index.php/Public_BarcodeCluster?clusteruri=BOLD:AAM9252|http://www.ncbi.nlm.nih.gov/nuccore/Pending (#4002)			Sweep Net	8/16/2015		Hardwood Forest	L#15RARE-0118	5 min sweep x4 collectors (1)|overcast|hardwood forest, agricultural			Canada	Ontario	Cambridge|rare Charitable Research Reserve|Site 1 - Field Edge Forest		332			rare Charitable Research Reserve	43.374	-80.354		GPS	Angela Telfer	BOLD ID Engine Manual	Bradysia vagans	Arthropoda;Insecta;Diptera;Sciaridae;Bradysia	Arthropoda	Insecta	Diptera	Sciaridae
BIOUG20570-G09	en	http://creativecommons.org/publicdomain/zero/1.0/ & http://www.canadensys.net/norms	University of Guelph	http://www.boldsystems.org/index.php/Public_RecordView?processid=RRSSA196-15	Biodiversity Institute of Ontario	BIOUG	Biodiversity Institute of Ontario (BIOUG)	Preserved Specimen	BIOUG20570-G09	BIOUG20570-G09		BIO Collections		A	Tissue	Vouchered:Registered Collection	RRSSA196-15		http://www.boldsystems.org/index.php/Public_RecordView?processid=RRSSA196-15|http://bins.boldsystems.org/index.php/Public_BarcodeCluster?clusteruri=BOLD:AAB1098|http://www.ncbi.nlm.nih.gov/nuccore/Pending (#4002)			Sweep Net	8/16/2015		Hardwood Forest	L#15RARE-0118	5 min sweep x4 collectors (1)|overcast|hardwood forest, agricultural			Canada	Ontario	Cambridge|rare Charitable Research Reserve|Site 1 - Field Edge Forest		332			rare Charitable Research Reserve	43.374	-80.354		GPS	Angela Telfer	BOLD ID Engine Manual		Arthropoda;Insecta;Diptera;Culicidae;Culicinae;Aedes	Arthropoda	Insecta	Diptera	Culicidae
BIOUG20570-G10	en	http://creativecommons.org/publicdomain/zero/1.0/ & http://www.canadensys.net/norms	University of Guelph	http://www.boldsystems.org/index.php/Public_RecordView?processid=RRSSA197-15	Biodiversity Institute of Ontario	BIOUG	Biodiversity Institute of Ontario (BIOUG)	Preserved Specimen	BIOUG20570-G10	BIOUG20570-G10		BIO Collections		A	Tissue	Vouchered:Registered Collection	RRSSA197-15		http://www.boldsystems.org/index.php/Public_RecordView?processid=RRSSA197-15|http://bins.boldsystems.org/index.php/Public_BarcodeCluster?clusteruri=BOLD:AAG8493|http://www.ncbi.nlm.nih.gov/nuccore/Pending (#4004)			Sweep Net	8/16/2015		Hardwood Forest	L#15RARE-0118	5 min sweep x4 collectors (1)|overcast|hardwood forest, agricultural			Canada	Ontario	Cambridge|rare Charitable Research Reserve|Site 1 - Field Edge Forest		332			rare Charitable Research Reserve	43.374	-80.354		GPS	Angela Telfer	BOLD ID Engine Manual		Arthropoda;Insecta;Diptera;Drosophilidae;Drosophilinae	Arthropoda	Insecta	Diptera	Drosophilidae
BIOUG20570-G11	en	http://creativecommons.org/publicdomain/zero/1.0/ & http://www.canadensys.net/norms	University of Guelph	http://www.boldsystems.org/index.php/Public_RecordView?processid=RRSSA198-15	Biodiversity Institute of Ontario	BIOUG	Biodiversity Institute of Ontario (BIOUG)	Preserved Specimen	BIOUG20570-G11	BIOUG20570-G11		BIO Collections		A	Tissue	Vouchered:Registered Collection	RRSSA198-15		http://www.boldsystems.org/index.php/Public_RecordView?processid=RRSSA198-15|http://bins.boldsystems.org/index.php/Public_BarcodeCluster?clusteruri=BOLD:AAF9772|http://www.ncbi.nlm.nih.gov/nuccore/Pending (#4005)			Sweep Net	8/16/2015		Hardwood Forest	L#15RARE-0118	5 min sweep x4 collectors (1)|overcast|hardwood forest, agricultural			Canada	Ontario	Cambridge|rare Charitable Research Reserve|Site 1 - Field Edge Forest		332			rare Charitable Research Reserve	43.374	-80.354		GPS	Angela Telfer	BOLD ID Engine Manual		Arthropoda;Insecta;Diptera;Hybotidae;Tachydromiinae;Platypalpus	Arthropoda	Insecta	Diptera	Hybotidae
BIOUG20570-G12	en	http://creativecommons.org/publicdomain/zero/1.0/ & http://www.canadensys.net/norms	University of Guelph	http://www.boldsystems.org/index.php/Public_RecordView?processid=RRSSA199-15	Biodiversity Institute of Ontario	BIOUG	Biodiversity Institute of Ontario (BIOUG)	Preserved Specimen	BIOUG20570-G12	BIOUG20570-G12		BIO Collections		A	Tissue	Vouchered:Registered Collection	RRSSA199-15		http://www.boldsystems.org/index.php/Public_RecordView?processid=RRSSA199-15|http://bins.boldsystems.org/index.php/Public_BarcodeCluster?clusteruri=BOLD:AAM9252|http://www.ncbi.nlm.nih.gov/nuccore/Pending (#4002)			Sweep Net	8/16/2015		Hardwood Forest	L#15RARE-0118	5 min sweep x4 collectors (1)|overcast|hardwood forest, agricultural			Canada	Ontario	Cambridge|rare Charitable Research Reserve|Site 1 - Field Edge Forest		332			rare Charitable Research Reserve	43.374	-80.354		GPS	Angela Telfer	BOLD ID Engine Manual	Bradysia vagans	Arthropoda;Insecta;Diptera;Sciaridae;Bradysia	Arthropoda	Insecta	Diptera	Sciaridae
BIOUG20570-H01	en	http://creativecommons.org/publicdomain/zero/1.0/ & http://www.canadensys.net/norms	University of Guelph	http://www.boldsystems.org/index.php/Public_RecordView?processid=RRSSA200-15	Biodiversity Institute of Ontario	BIOUG	Biodiversity Institute of Ontario (BIOUG)	Preserved Specimen	BIOUG20570-H01	BIOUG20570-H01		BIO Collections		A	Tissue	Vouchered:Registered Collection	RRSSA200-15		http://www.boldsystems.org/index.php/Public_RecordView?processid=RRSSA200-15|http://bins.boldsystems.org/index.php/Public_BarcodeCluster?clusteruri=BOLD:ACN2444			Sweep Net	8/16/2015		Hardwood Forest	L#15RARE-0118	5 min sweep x4 collectors (1)|overcast|hardwood forest, agricultural			Canada	Ontario	Cambridge|rare Charitable Research Reserve|Site 1 - Field Edge Forest		332			rare Charitable Research Reserve	43.374	-80.354		GPS	Angela Telfer	BOLD ID Engine Manual		Arthropoda;Insecta;Diptera;Chironomidae;Chironominae;Tribelos	Arthropoda	Insecta	Diptera	Chironomidae
BIOUG20570-H02	en	http://creativecommons.org/publicdomain/zero/1.0/ & http://www.canadensys.net/norms	University of Guelph	http://www.boldsystems.org/index.php/Public_RecordView?processid=RRSSA201-15	Biodiversity Institute of Ontario	BIOUG	Biodiversity Institute of Ontario (BIOUG)	Preserved Specimen	BIOUG20570-H02	BIOUG20570-H02		BIO Collections		A	Tissue	Vouchered:Registered Collection	RRSSA201-15		http://www.boldsystems.org/index.php/Public_RecordView?processid=RRSSA201-15|http://bins.boldsystems.org/index.php/Public_BarcodeCluster?clusteruri=BOLD:ABV0266|http://www.ncbi.nlm.nih.gov/nuccore/Pending (#4003)			Sweep Net	8/16/2015		Hardwood Forest	L#15RARE-0118	5 min sweep x4 collectors (1)|overcast|hardwood forest, agricultural			Canada	Ontario	Cambridge|rare Charitable Research Reserve|Site 1 - Field Edge Forest		332			rare Charitable Research Reserve	43.374	-80.354		GPS	Angela Telfer	BOLD ID Engine Manual		Arthropoda;Insecta;Diptera;Chloropidae	Arthropoda	Insecta	Diptera	Chloropidae
BIOUG20570-H03	en	http://creativecommons.org/publicdomain/zero/1.0/ & http://www.canadensys.net/norms	University of Guelph	http://www.boldsystems.org/index.php/Public_RecordView?processid=RRSSA202-15	Biodiversity Institute of Ontario	BIOUG	Biodiversity Institute of Ontario (BIOUG)	Preserved Specimen	BIOUG20570-H03	BIOUG20570-H03		BIO Collections		A	Tissue	Vouchered:Registered Collection	RRSSA202-15		http://www.boldsystems.org/index.php/Public_RecordView?processid=RRSSA202-15|http://bins.boldsystems.org/index.php/Public_BarcodeCluster?clusteruri=BOLD:AAB7030|http://www.ncbi.nlm.nih.gov/nuccore/Pending (#4003)			Sweep Net	8/16/2015		Hardwood Forest	L#15RARE-0118	5 min sweep x4 collectors (1)|overcast|hardwood forest, agricultural			Canada	Ontario	Cambridge|rare Charitable Research Reserve|Site 1 - Field Edge Forest		332			rare Charitable Research Reserve	43.374	-80.354		GPS	Angela Telfer	BOLD ID Engine Manual		Arthropoda;Insecta;Diptera;Chironomidae;Chironominae;Chironomus	Arthropoda	Insecta	Diptera	Chironomidae
BIOUG20570-H04	en	http://creativecommons.org/publicdomain/zero/1.0/ & http://www.canadensys.net/norms	University of Guelph	http://www.boldsystems.org/index.php/Public_RecordView?processid=RRSSA203-15	Biodiversity Institute of Ontario	BIOUG	Biodiversity Institute of Ontario (BIOUG)	Preserved Specimen	BIOUG20570-H04	BIOUG20570-H04		BIO Collections		A	Tissue	Vouchered:Registered Collection	RRSSA203-15		http://www.boldsystems.org/index.php/Public_RecordView?processid=RRSSA203-15|http://bins.boldsystems.org/index.php/Public_BarcodeCluster?clusteruri=BOLD:ACA8801|http://www.ncbi.nlm.nih.gov/nuccore/Pending (#4002)			Sweep Net	8/16/2015		Hardwood Forest	L#15RARE-0118	5 min sweep x4 collectors (1)|overcast|hardwood forest, agricultural			Canada	Ontario	Cambridge|rare Charitable Research Reserve|Site 1 - Field Edge Forest		332			rare Charitable Research Reserve	43.374	-80.354		GPS	Angela Telfer	BOLD ID Engine Manual		Arthropoda;Insecta;Diptera;Chironomidae	Arthropoda	Insecta	Diptera	Chironomidae
BIOUG20570-H05	en	http://creativecommons.org/publicdomain/zero/1.0/ & http://www.canadensys.net/norms	University of Guelph	http://www.boldsystems.org/index.php/Public_RecordView?processid=RRSSA204-15	Biodiversity Institute of Ontario	BIOUG	Biodiversity Institute of Ontario (BIOUG)	Preserved Specimen	BIOUG20570-H05	BIOUG20570-H05		BIO Collections		A	Tissue	Vouchered:Registered Collection	RRSSA204-15		http://www.boldsystems.org/index.php/Public_RecordView?processid=RRSSA204-15|http://bins.boldsystems.org/index.php/Public_BarcodeCluster?clusteruri=BOLD:AAG5473|http://www.ncbi.nlm.nih.gov/nuccore/Pending (#4005)			Sweep Net	8/16/2015		Hardwood Forest	L#15RARE-0118	5 min sweep x4 collectors (1)|overcast|hardwood forest, agricultural			Canada	Ontario	Cambridge|rare Charitable Research Reserve|Site 1 - Field Edge Forest		332			rare Charitable Research Reserve	43.374	-80.354		GPS	Angela Telfer	BOLD ID Engine Manual		Arthropoda;Insecta;Diptera;Chironomidae;Chironominae;Paratendipes	Arthropoda	Insecta	Diptera	Chironomidae
BIOUG20570-H06	en	http://creativecommons.org/publicdomain/zero/1.0/ & http://www.canadensys.net/norms	University of Guelph	http://www.boldsystems.org/index.php/Public_RecordView?processid=RRSSA205-15	Biodiversity Institute of Ontario	BIOUG	Biodiversity Institute of Ontario (BIOUG)	Preserved Specimen	BIOUG20570-H06	BIOUG20570-H06		BIO Collections		A	Tissue	Vouchered:Registered Collection	RRSSA205-15		http://www.boldsystems.org/index.php/Public_RecordView?processid=RRSSA205-15|http://bins.boldsystems.org/index.php/Public_BarcodeCluster?clusteruri=BOLD:AAG7276|http://www.ncbi.nlm.nih.gov/nuccore/Pending (#4004)			Sweep Net	8/16/2015		Hardwood Forest	L#15RARE-0118	5 min sweep x4 collectors (1)|overcast|hardwood forest, agricultural			Canada	Ontario	Cambridge|rare Charitable Research Reserve|Site 1 - Field Edge Forest		332			rare Charitable Research Reserve	43.374	-80.354		GPS	Angela Telfer	BOLD ID Engine Manual	Leptocera erythrocera (Becker, 1919)	Arthropoda;Insecta;Diptera;Sphaeroceridae;Limosininae;Leptocera	Arthropoda	Insecta	Diptera	Sphaeroceridae
BIOUG20570-H07	en	http://creativecommons.org/publicdomain/zero/1.0/ & http://www.canadensys.net/norms	University of Guelph	http://www.boldsystems.org/index.php/Public_RecordView?processid=RRSSA206-15	Biodiversity Institute of Ontario	BIOUG	Biodiversity Institute of Ontario (BIOUG)	Preserved Specimen	BIOUG20570-H07	BIOUG20570-H07		BIO Collections		A	Tissue	Vouchered:Registered Collection	RRSSA206-15		http://www.boldsystems.org/index.php/Public_RecordView?processid=RRSSA206-15|http://bins.boldsystems.org/index.php/Public_BarcodeCluster?clusteruri=BOLD:AAG7312|http://www.ncbi.nlm.nih.gov/nuccore/Pending (#4004)			Sweep Net	8/16/2015		Hardwood Forest	L#15RARE-0118	5 min sweep x4 collectors (1)|overcast|hardwood forest, agricultural			Canada	Ontario	Cambridge|rare Charitable Research Reserve|Site 1 - Field Edge Forest		332			rare Charitable Research Reserve	43.374	-80.354		GPS	Angela Telfer	BOLD ID Engine Manual		Arthropoda;Insecta;Diptera;Sphaeroceridae;Limosininae	Arthropoda	Insecta	Diptera	Sphaeroceridae
BIOUG20570-H08	en	http://creativecommons.org/publicdomain/zero/1.0/ & http://www.canadensys.net/norms	University of Guelph	http://www.boldsystems.org/index.php/Public_RecordView?processid=RRSSA207-15	Biodiversity Institute of Ontario	BIOUG	Biodiversity Institute of Ontario (BIOUG)	Preserved Specimen	BIOUG20570-H08	BIOUG20570-H08		BIO Collections		A	Tissue	Vouchered:Registered Collection	RRSSA207-15		http://www.boldsystems.org/index.php/Public_RecordView?processid=RRSSA207-15|http://bins.boldsystems.org/index.php/Public_BarcodeCluster?clusteruri=BOLD:AAG8493|http://www.ncbi.nlm.nih.gov/nuccore/Pending (#4004)			Sweep Net	8/16/2015		Hardwood Forest	L#15RARE-0118	5 min sweep x4 collectors (1)|overcast|hardwood forest, agricultural			Canada	Ontario	Cambridge|rare Charitable Research Reserve|Site 1 - Field Edge Forest		332			rare Charitable Research Reserve	43.374	-80.354		GPS	Angela Telfer	BOLD ID Engine Manual		Arthropoda;Insecta;Diptera;Drosophilidae;Drosophilinae	Arthropoda	Insecta	Diptera	Drosophilidae
BIOUG20570-H09	en	http://creativecommons.org/publicdomain/zero/1.0/ & http://www.canadensys.net/norms	University of Guelph	http://www.boldsystems.org/index.php/Public_RecordView?processid=RRSSA208-15	Biodiversity Institute of Ontario	BIOUG	Biodiversity Institute of Ontario (BIOUG)	Preserved Specimen	BIOUG20570-H09	BIOUG20570-H09		BIO Collections		A	Tissue	Vouchered:Registered Collection	RRSSA208-15		http://www.boldsystems.org/index.php/Public_RecordView?processid=RRSSA208-15|http://bins.boldsystems.org/index.php/Public_BarcodeCluster?clusteruri=BOLD:AAG5473|http://www.ncbi.nlm.nih.gov/nuccore/Pending (#4005)			Sweep Net	8/16/2015		Hardwood Forest	L#15RARE-0118	5 min sweep x4 collectors (1)|overcast|hardwood forest, agricultural			Canada	Ontario	Cambridge|rare Charitable Research Reserve|Site 1 - Field Edge Forest		332			rare Charitable Research Reserve	43.374	-80.354		GPS	Angela Telfer	BOLD ID Engine Manual		Arthropoda;Insecta;Diptera;Chironomidae;Chironominae;Paratendipes	Arthropoda	Insecta	Diptera	Chironomidae
BIOUG20570-H10	en	http://creativecommons.org/publicdomain/zero/1.0/ & http://www.canadensys.net/norms	University of Guelph	http://www.boldsystems.org/index.php/Public_RecordView?processid=RRSSA209-15	Biodiversity Institute of Ontario	BIOUG	Biodiversity Institute of Ontario (BIOUG)	Preserved Specimen	BIOUG20570-H10	BIOUG20570-H10		BIO Collections		A	Tissue	Vouchered:Registered Collection	RRSSA209-15		http://www.boldsystems.org/index.php/Public_RecordView?processid=RRSSA209-15|http://bins.boldsystems.org/index.php/Public_BarcodeCluster?clusteruri=BOLD:AAM9252|http://www.ncbi.nlm.nih.gov/nuccore/Pending (#4002)			Sweep Net	8/16/2015		Hardwood Forest	L#15RARE-0118	5 min sweep x4 collectors (1)|overcast|hardwood forest, agricultural			Canada	Ontario	Cambridge|rare Charitable Research Reserve|Site 1 - Field Edge Forest		332			rare Charitable Research Reserve	43.374	-80.354		GPS	Angela Telfer	BOLD ID Engine Manual	Bradysia vagans	Arthropoda;Insecta;Diptera;Sciaridae;Bradysia	Arthropoda	Insecta	Diptera	Sciaridae
BIOUG20570-H11	en	http://creativecommons.org/publicdomain/zero/1.0/ & http://www.canadensys.net/norms	University of Guelph	http://www.boldsystems.org/index.php/Public_RecordView?processid=RRSSA210-15	Biodiversity Institute of Ontario	BIOUG	Biodiversity Institute of Ontario (BIOUG)	Preserved Specimen	BIOUG20570-H11	BIOUG20570-H11		BIO Collections		A	Tissue	Vouchered:Registered Collection	RRSSA210-15		http://www.boldsystems.org/index.php/Public_RecordView?processid=RRSSA210-15|http://bins.boldsystems.org/index.php/Public_BarcodeCluster?clusteruri=BOLD:AAM9252|http://www.ncbi.nlm.nih.gov/nuccore/Pending (#4002)			Sweep Net	8/16/2015		Hardwood Forest	L#15RARE-0118	5 min sweep x4 collectors (1)|overcast|hardwood forest, agricultural			Canada	Ontario	Cambridge|rare Charitable Research Reserve|Site 1 - Field Edge Forest		332			rare Charitable Research Reserve	43.374	-80.354		GPS	Angela Telfer	BOLD ID Engine Manual	Bradysia vagans	Arthropoda;Insecta;Diptera;Sciaridae;Bradysia	Arthropoda	Insecta	Diptera	Sciaridae
BIOUG20572-A02	en	http://creativecommons.org/publicdomain/zero/1.0/ & http://www.canadensys.net/norms	University of Guelph	http://www.boldsystems.org/index.php/Public_RecordView?processid=RRBAA002-15	Biodiversity Institute of Ontario	BIOUG	Biodiversity Institute of Ontario (BIOUG)	Preserved Specimen	BIOUG20572-A02	BIOUG20572-A02		BIO Collections			Tissue	DNA/tissue vouchered only	RRBAA002-15		http://www.boldsystems.org/index.php/Public_RecordView?processid=RRBAA002-15|http://bins.boldsystems.org/index.php/Public_BarcodeCluster?clusteruri=BOLD:ACV4568			Berlese Funnel	2015-04-24/2015-05-01		Forest	L#15RARE-0001	Soil/Moss			Canada	Ontario	Cambridge|rare Charitable Research Reserve|Site 1 - Woodland Trail, alvar		288				43.379	-80.346		GPS	Jeremy deWaard	Tree based identification		Arthropoda;Collembola;Poduromorpha	Arthropoda	Collembola	Poduromorpha
BIOUG20572-A06	en	http://creativecommons.org/publicdomain/zero/1.0/ & http://www.canadensys.net/norms	University of Guelph	http://www.boldsystems.org/index.php/Public_RecordView?processid=RRBAA006-15	Biodiversity Institute of Ontario	BIOUG	Biodiversity Institute of Ontario (BIOUG)	Preserved Specimen	BIOUG20572-A06	BIOUG20572-A06		BIO Collections			Tissue	DNA/tissue vouchered only	RRBAA006-15		http://www.boldsystems.org/index.php/Public_RecordView?processid=RRBAA006-15|http://bins.boldsystems.org/index.php/Public_BarcodeCluster?clusteruri=BOLD:AAA4157|http://www.ncbi.nlm.nih.gov/nuccore/Pending (#4005)			Berlese Funnel	2015-04-24/2015-05-01		Forest	L#15RARE-0001	Soil/Moss			Canada	Ontario	Cambridge|rare Charitable Research Reserve|Site 1 - Woodland Trail, alvar		288				43.379	-80.346		GPS	Angela Telfer	BOLD ID Engine Manual		Arthropoda;Collembola;Entomobryomorpha;Isotomidae;Parisotoma	Arthropoda	Collembola	Entomobryomorpha	Isotomidae
BIOUG20572-A08	en	http://creativecommons.org/publicdomain/zero/1.0/ & http://www.canadensys.net/norms	University of Guelph	http://www.boldsystems.org/index.php/Public_RecordView?processid=RRBAA008-15	Biodiversity Institute of Ontario	BIOUG	Biodiversity Institute of Ontario (BIOUG)	Preserved Specimen	BIOUG20572-A08	BIOUG20572-A08		BIO Collections			Tissue	DNA/tissue vouchered only	RRBAA008-15		http://www.boldsystems.org/index.php/Public_RecordView?processid=RRBAA008-15|http://bins.boldsystems.org/index.php/Public_BarcodeCluster?clusteruri=BOLD:ACI2943|http://www.ncbi.nlm.nih.gov/nuccore/Pending (#4004)			Berlese Funnel	2015-04-24/2015-05-01		Forest	L#15RARE-0001	Soil/Moss			Canada	Ontario	Cambridge|rare Charitable Research Reserve|Site 1 - Woodland Trail, alvar		288				43.379	-80.346		GPS	Angela Telfer	BOLD ID Engine Manual		Arthropoda;Collembola;Entomobryomorpha;Entomobryidae;Lepidocyrtinae;Lepidocyrtus	Arthropoda	Collembola	Entomobryomorpha	Entomobryidae
BIOUG20572-A09	en	http://creativecommons.org/publicdomain/zero/1.0/ & http://www.canadensys.net/norms	University of Guelph	http://www.boldsystems.org/index.php/Public_RecordView?processid=RRBAA009-15	Biodiversity Institute of Ontario	BIOUG	Biodiversity Institute of Ontario (BIOUG)	Preserved Specimen	BIOUG20572-A09	BIOUG20572-A09		BIO Collections			Tissue	DNA/tissue vouchered only	RRBAA009-15		http://www.boldsystems.org/index.php/Public_RecordView?processid=RRBAA009-15|http://bins.boldsystems.org/index.php/Public_BarcodeCluster?clusteruri=BOLD:AAG3938			Berlese Funnel	2015-04-24/2015-05-01		Forest	L#15RARE-0001	Soil/Moss			Canada	Ontario	Cambridge|rare Charitable Research Reserve|Site 1 - Woodland Trail, alvar		288				43.379	-80.346		GPS	Angela Telfer	BOLD ID Engine Manual		Arthropoda;Collembola;Symphypleona;Sminthurididae;Sminthurides	Arthropoda	Collembola	Symphypleona	Sminthurididae
[truncated: 28,512 more rows]
[truncated: 3 more columns]
